# Supplementary material for: A novel seasonal-spatial integrated model for improving the economic-environmental performance of crop production
Source: MethodsX. 2022 Nov 7;9:101906. doi: 10.1016/j.mex.2022.101906 (PMC9672484; doi:10.1016/j.mex.2022.101906)
Supplement: Supplementary file 1 [file mmc1.xlsx]

## Sheet: Readme
Sheet name	Description
LU_Sample	Data used to estimate the econometric land use model
LU_CoefEst	Coefficient estimates from the OLS regression (in black) and the SUR estimation (in red, preferred specification)
LU_FitStat	Goodness of fit
Variable name	Description
FIPS2	District code
ADMIN2_NAM	District name
s_aus	Share of spring rice (aus) area in 2017
s_kharif1	Share of spring non-rice crops area in 2017
s_aman	Share of summer rice (aman) area in 2017
s_kharif2	Share of summer non-rice crops area in 2017
s_boro	Share of winter rice (boro) area in 2017
s_rabi	Share of winter non-rice crops area in 2017
y_aus	Log of the ratio spring rice (aus) area to spring idle land area in 2017
y_kharif1	Log of the ratio of spring non-rice crops area to spring idle land area in 2017
y_aman	Log of the ratio of summer rice (aman) area to summer idle land area in 2017
y_kharif2	Log of the ratio of summer non-rice crops area to summer idle land area in 2017
y_boro	Log of the ratio of winter rice (boro) area to winter idle land area in 2017
y_rabi	Log of the ratio of winter non-rice crops area to winter idle land area in 2017
x_aus	Share of spring rice (aus) area minus share of spring idle land area in 2014
x_kharif1	Share of spring non-rice crops area minus share of spring idle land area in 2014
x_aman	Share of summer rice (aman) area minus share of summer idle land area in 2014
x_kharif2	Share of summer non-rice crops area minus share of summer idle land area in 2014
x_boro	Share of winter rice (boro) area minus share of winter idle land area in 2014
x_rabi	Share of winter non-rice crops area minus share of winter idle land area in 2014
DNP_AUS	Change in net price of spring rice (aus) between 2014 and 2017
DNP_KHARIF1	Change in net price of aggregated spring non-rice crops between 2014 and 2017
DNP_AMAN	Change in net price of summer rice (aman) between 2014 and 2017
DNP_KHARIF2	Change in net price of aggregated summer non-rice crops between 2014 and 2017
DNP_BORO	Change in net price of winter rice (boro) between 2014 and 2017
DNP_RABI	Change in net price of aggregated winter non-rice crops between 2014 and 2017
droad	Change in road density between 2014 and 2017
dr_spring	Change in average April rainfall between 2014 and 2017
dr_summer	Change in average June rainfall between 2014 and 2017
dr_winter	Change in average November rainfall between 2014 and 2017

## Sheet: LU_Sample
ZONE_CODE	FIPS2	ADMIN2_NAM	s_aus	s_kharif1	s_aman	s_kharif2	s_boro	s_rabi	y_aus	y_kharif1	y_aman	y_kharif2	y_boro	y_rabi	x_aus	x_kharif1	x_aman	x_kharif2	x_boro	x_rabi	DNP_AUS	DNP_KHARIF1	DNP_AMAN	DNP_KHARIF2	DNP_BORO	DNP_RABI	droad	dr_spring	dr_summer	dr_winter
3	BG01001	Barguna	0.301286	0.0944373	0.724991	0.105219	0.00299125	0.141464	-0.695974	-1.8561	1.4516	-0.478522	-5.65605	-1.7997	-0.383239	-0.682694	0.353032	-0.298828	-0.931201	-0.871822	0.578809	0.254233	0.675935	0.24054	0.242482	0.160679	0.0293245	1.02188	-0.316215	0.197701
4	BG01002	Barisal	0.114056	0.198663	0.845494	0.154506	0.345646	0.319926	-1.79606	-1.24113	6.73992	5.04023	0.0329965	-0.0443283	-0.484008	-0.66181	0.657475	-0.0997632	-0.00435345	-0.211694	0.699992	0.342118	0.409149	0.130947	0.328297	0.17019	0.102379	1.7724	0.0810809	0.185254
5	BG01003	Bhola	0.433791	0.0734422	0.875581	0.124419	0.227731	0.318843	-0.127473	-1.90354	6.77489	4.82366	-0.68867	-0.352136	-0.381896	-0.677163	0.820087	-0.00111638	-0.232627	-0.260101	0.585564	0.249529	0.796685	-0.149948	0.284947	0.080472	0.00140666	2.36926	-0.539157	0.168642
23	BG01004	Jhalakati	0.216327	0.167106	0.818001	0.181999	0.158742	0.256188	-1.04738	-1.30554	6.70686	5.204	-1.30445	-0.825821	-0.298933	-0.60115	0.434929	-0.221014	-0.526587	-0.597774	0.529224	0.231899	0.67644	0.578752	0.350753	0.304862	0.280663	1.3201	-0.317901	0.216801
51	BG01005	Patuakhali	0.125393	0.0970771	0.87823	0.12177	0.00469127	0.127593	-1.82467	-2.08062	6.77791	4.80213	-5.22016	-1.91702	-0.469675	-0.729109	0.790899	-0.0714218	-0.925171	-0.885781	0.505006	0.217697	0.66467	-0.0803677	0.391953	0.1536	-0.0256131	1.74582	-0.375354	0.228006
52	BG01006	Pirojpur	0.190966	0.161138	0.83931	0.16069	0.281726	0.242745	-1.22163	-1.39147	6.73258	5.07948	-0.52349	-0.672415	-0.259796	-0.574421	0.543467	-0.173853	-0.389011	-0.537378	0.42879	0.304965	0.597513	0.302513	0.377545	0.145616	0.314301	0.916611	-0.155069	0.225625
2	BG02001	Bandarban	0.413214	0.547163	0.385745	0.614255	0.215073	0.778187	2.34456	2.62535	5.95518	6.42041	3.46298	4.74897	-0.305394	-0.399652	-0.166018	-0.226094	-0.417882	-0.198749	0.718725	0.341162	0.490858	0.411142	0.413563	0.370637	0.00305601	2.82808	-1.6625	0.0770041
7	BG02002	Brahmanbaria	0.056135	0.0455143	0.467687	0.0313665	0.842899	0.157101	-2.7728	-2.98253	-0.0686987	-2.77076	6.73685	5.05689	-0.915519	-0.911491	-0.194041	-0.577222	0.619406	0.0116284	0.518769	0.257561	0.645239	0.269359	0.316552	0.209649	-0.0922703	2.16214	3.11275	0.129768
8	BG02003	Chandpur	0.0806557	0.135302	0.348748	0.110515	0.548767	0.321744	-2.27427	-1.75696	-0.438586	-1.58779	1.44408	0.910165	-0.783495	-0.816275	-0.377108	-0.653685	0.259728	-0.0417443	0.718725	0.341185	0.586338	0.0883311	0.295548	0.0783376	0.100344	2.55652	0.639745	0.124114
9	BG02004	Chattagram	0.176691	0.110483	0.872692	0.127308	0.306608	0.219191	-1.39483	-1.86437	6.77158	4.84661	-0.43606	-0.771686	-0.521096	-0.701293	0.828638	-0.000774847	-0.229453	-0.4054	0.678579	0.413655	0.867811	0.388102	0.38961	0.230926	0.066	2.92106	1.82324	0.0977792
11	BG02005	Comilla	0.331981	0.0571252	0.633742	0.065	0.678666	0.230818	-0.609845	-2.36968	0.743675	-1.53358	2.0146	0.936101	-0.328051	-0.637461	0.336154	-0.303435	0.71504	0.168575	0.709372	0.256007	0.558922	0.155866	0.43114	0.155923	0.170816	2.55385	1.42272	0.117095
12	BG02006	Cox's Bazar	0.0409169	0.10445	0.890766	0.109234	0.57921	0.17584	-3.03913	-2.10196	6.79208	4.69349	0.860612	-0.331477	-0.92645	-0.927256	0.683071	-0.114138	0.223817	-0.266968	0.718725	0.489557	0.648654	0.346517	0.294297	0.207125	0.149651	2.91982	-3.88891	0.159645
16	BG02007	Feni	0.116436	0.0936029	0.897453	0.102547	0.460736	0.148323	-1.91465	-2.13292	6.79956	4.63032	0.16427	-0.96916	-0.619022	-0.792395	0.863928	-0.0386986	-0.0157434	-0.400614	0.718725	0.34714	1.04306	0.448084	0.389428	0.254019	0.0109429	3.15695	1.2557	0.178853
26	BG02008	Khagrachhari	0.0608721	0.561789	0.397643	0.602357	0.142517	0.626843	-1.82437	0.397983	5.98555	6.40085	-0.481398	0.999838	-0.762659	-0.630105	-0.0178417	-0.187495	-0.484921	-0.403116	0.718725	0.278565	0.725862	0.41013	0.399581	0.291005	0.0811296	2.74684	3.42214	0.0920117
31	BG02009	Lakshmipur	0.311908	0.128952	0.859685	0.140315	0.292535	0.659083	-0.583692	-1.46696	6.75657	4.94389	1.79945	2.61171	-0.243597	-0.595953	0.888977	-0.00780823	0.234605	0.550727	0.540815	0.460754	0.711911	0.326319	0.38453	-1.09647	-0.0408174	2.64029	-0.187371	0.18387
48	BG02010	Noakhali	0.232602	0.0901011	0.901541	0.0984595	0.473883	0.314004	-1.06878	-2.01718	6.8041	4.58965	0.803845	0.392291	-0.266684	-0.615096	0.573737	-0.174754	0.00278697	-0.150524	0.709074	0.215476	0.285592	0.323955	0.331187	-0.0428326	0.050719	2.65082	0.0165686	0.169493
55	BG02011	Rangamati	0.111703	0.775912	0.158914	0.803211	0.119666	0.880334	-0.00609585	1.9321	1.43407	3.05433	4.78471	6.7803	-0.5772	-0.450894	-0.400789	-0.319997	-0.409675	-0.21561	0.718725	0.208777	0.728839	0.359452	0.413563	0.301257	-0.027728	2.54274	3.1178	0.0704037
13	BG03001	Dhaka Zila	0.00921107	0.158125	0.206111	0.123726	0.581445	0.418555	-4.50422	-1.66124	-1.1791	-1.68945	6.36552	6.03681	-0.88315	-0.783934	-0.536842	-0.669609	0.540963	0.339133	0.708102	0.42462	0.58493	0.174789	0.423769	0.184748	-0.12987	1.84996	0.715775	0.142015
15	BG03002	Faridpur	0.0468549	0.683338	0.584542	0.12909	0.197986	0.802014	-1.75065	0.929281	0.713551	-0.796767	5.2882	6.68713	-0.330336	0.177118	0.000636834	-0.378092	0.18314	0.674972	0.78104	0.445643	0.726525	0.230864	0.442736	-0.165578	0.186422	1.20257	0.780075	0.197929
18	BG03003	Gazipur	0.0172732	0.211897	0.541376	0.20917	0.691856	0.257077	-3.79831	-1.29137	0.774842	-0.176125	2.60624	1.61624	-0.817706	-0.728258	0.200634	-0.217897	0.708309	0.105861	0.780635	0.412353	0.56271	0.269168	0.251491	0.190728	0.059926	2.06242	0.861488	0.0934305
19	BG03004	Gopalganj	0.028201	0.347645	0.231816	0.147646	0.616195	0.383805	-3.09704	-0.585216	-0.984644	-1.43577	6.42356	5.95014	-0.736293	-0.551239	-0.674979	-0.7888	0.562101	0.180699	0.780635	0.41519	0.645907	0.0785812	0.33741	0.0691614	0.133099	1.09512	0.759612	0.179421
21	BG03005	Jamalpur	0.00943236	0.266993	0.532242	0.0628975	0.698812	0.301188	-4.34006	-0.996979	0.273557	-1.86204	6.54938	5.70774	-0.7526	-0.517117	0.193764	-0.332563	0.584461	0.110792	0.780635	0.380214	0.686724	0.295942	0.397769	0.0790973	0.0310363	0.942347	0.813845	0.0543313
28	BG03006	Kishoreganj	0.133338	0.119034	0.425511	0.0384119	0.873919	0.126081	-1.72401	-1.83749	-0.230986	-2.63591	6.77299	4.83693	-0.739167	-0.803371	-0.17093	-0.558539	0.935497	0.113311	0.596376	0.450836	0.674809	0.312112	0.410487	0.179635	0.0114789	1.77794	1.35695	0.121168
33	BG03007	Madaripur	0.0163826	0.45617	0.28483	0.131317	0.361826	0.47473	-3.47183	-0.145185	-0.717754	-1.49203	0.794696	1.06628	-0.653152	-0.38	-0.473078	-0.675783	0.183809	0.0636609	0.835605	0.473957	0.667595	0.251136	0.404341	0.235744	0.158942	1.47879	0.514858	0.202449
35	BG03008	Manikganj	0.0125718	0.110359	0.343824	0.133635	0.411384	0.588616	-4.24513	-2.07285	-0.418573	-1.36359	6.01953	6.37777	-0.917196	-0.84682	-0.363605	-0.59888	0.457729	0.344422	0.780635	0.465403	0.554048	-0.0470583	0.373552	-0.00750399	0.0523772	1.57314	0.712755	0.173784
38	BG03009	Munshiganj	0.00130875	0.0991098	0.289184	0.0737866	0.368707	0.631293	-6.53285	-2.2057	-0.789755	-2.15564	5.91	6.44777	-0.919743	-0.865717	-0.5758	-0.743451	0.28304	0.529295	0.780635	0.31223	0.658981	0.0185402	0.392288	0.0744027	-0.0856532	1.98562	0.871167	0.188534
39	BG03010	Mymensingh	0.0541478	0.101212	0.843636	0.0912757	0.867094	0.132906	-2.74719	-2.1217	2.56198	0.338143	6.76515	4.88964	-0.744271	-0.78731	0.715103	-0.0792323	0.790163	0.0223695	0.780635	0.31335	0.845303	0.340561	0.394078	0.258232	0.031872	1.21175	0.758767	0.0753777
42	BG03011	Narayanganj	0.0179474	0.1506	0.283084	0.147958	0.676779	0.321168	-3.83573	-1.70855	-0.698062	-1.34688	5.79822	5.05284	-0.946411	-0.904505	-0.399084	-0.629358	0.679021	0.175337	0.780635	0.330179	0.904933	0.229476	0.480273	0.122214	-0.0570533	2.17614	1.11459	0.133578
43	BG03012	Narsingdi	0.00388198	0.335644	0.486477	0.307104	0.588851	0.411149	-5.13661	-0.676905	0.857282	0.397278	6.37817	6.01895	-0.893748	-0.79695	0.0262722	-0.391682	0.412145	-0.0659558	0.780635	0.321253	0.700764	0.283539	0.383191	0.206189	0.0559401	2.16078	1.64858	0.122969
46	BG03013	Netrokona	0.00263261	0.0501435	0.6575	0.0282913	0.923307	0.0628696	-5.88556	-2.93865	0.738387	-2.4075	4.20156	1.51466	-0.952809	-0.917383	0.517159	-0.226372	0.921722	0.0261239	0.780635	0.359335	0.688708	0.357099	0.414536	0.171376	0.031513	1.35351	0.73269	0.113479
53	BG03014	Rajbari	0.0149168	0.687444	0.526732	0.169919	0.144209	0.855791	-2.9934	0.837096	0.551808	-0.579566	4.97127	6.75203	-0.431342	0.0256124	0.0630034	-0.328911	0.0591372	0.551271	0.720642	0.453466	0.681123	0.297521	0.383002	0.038062	-0.00954444	1.01774	0.843083	0.172627
58	BG03015	Shariatpur	0.151386	0.614692	0.291373	0.211346	0.349138	0.650862	-0.435157	0.966133	-0.534549	-0.855657	5.85547	6.4783	-0.406202	-0.183138	-0.499963	-0.706498	0.391407	0.330012	0.69312	0.37351	0.478467	0.301742	0.255655	0.11906	0.0151345	1.93614	0.471666	0.207788
59	BG03016	Sherpur	0.00752038	0.0194864	0.296633	0.0161875	0.360277	0.0541304	-4.86276	-3.91066	-0.840099	-3.74836	-0.48575	-2.38123	-0.933598	-0.930334	-0.424587	-0.696393	-0.368462	-0.614053	0.702002	0.334725	0.189607	0.314815	0.388204	0.168578	0.0520267	0.81761	0.342592	0.0483137
63	BG03017	Tangail	0.00302195	0.202004	0.420616	0.156414	0.692871	0.307129	-5.57241	-1.37002	-0.00558127	-0.994799	6.54084	5.72727	-0.847308	-0.707352	0.021912	-0.351833	0.461734	0.12328	0.694275	0.366166	0.655735	0.328848	0.388552	0.166162	0.11016	1.46312	0.867188	0.14326
1	BG04001	Bagerhat	0.0482939	0.175051	0.596905	0.172233	0.424355	0.252291	-2.77769	-1.48992	0.949941	-0.292969	0.27182	-0.248169	-0.811639	-0.842186	0.396017	-0.24597	-0.100257	-0.389993	0.568205	0.29194	0.717671	0.387689	0.402479	0.159377	0.0211431	0.59655	0.0617023	0.229687
10	BG04002	Chuadanga	0.371673	0.285776	0.330926	0.102376	0.374869	0.625131	0.081594	-0.181213	-0.537934	-1.71118	5.92658	6.43796	-0.33932	-0.30254	-0.135458	-0.408954	0.502415	0.809706	0.752972	0.441347	0.682621	0.14316	0.434304	-0.047385	0.00597931	0.257296	0.355932	0.24365
22	BG04003	Jessore	0.095679	0.210002	0.588234	0.101713	0.747249	0.252751	-1.98193	-1.19582	0.640381	-1.11458	6.6164	5.5324	-0.491423	-0.535412	0.286519	-0.270949	0.691569	0.159427	0.799379	0.348997	0.637703	0.484778	0.47205	0.19938	0.0303168	0.220758	0.538187	0.338006
24	BG04004	Jhenaidah	0.196461	0.258082	0.640849	0.131315	0.557827	0.442173	-1.02116	-0.748348	1.03417	-0.551029	6.32405	6.0917	-0.53957	-0.493139	0.162055	-0.301051	0.518028	0.338951	0.691797	0.371311	0.638897	0.333127	0.435516	0.0771937	0.0464588	0.355934	0.692261	0.239373
27	BG04005	Khulna	0.028045	0.123886	0.81482	0.116318	0.417363	0.16917	-3.40915	-1.9236	2.47087	0.524232	0.0093791	-0.893677	-0.891509	-0.884363	0.689927	-0.10617	-0.0891453	-0.44046	0.691455	0.338276	0.823676	0.297474	0.43587	0.0816359	-0.00617587	0.212793	0.18228	0.286476
30	BG04006	Kushtia	0.259335	0.575994	0.787672	0.212328	0.265937	0.648784	0.454167	1.25214	6.66908	5.35813	1.13734	2.02918	0.107759	0.173943	0.513422	-0.0545948	0.214608	0.443508	0.728258	0.36943	0.619291	0.26166	0.440821	-0.0350471	0.161307	0.667881	0.403357	0.133706
34	BG04007	Magura	0.0372849	0.545351	0.661414	0.101393	0.480966	0.519034	-2.41537	0.267472	1.0255	-0.849877	6.1758	6.25197	-0.447697	-0.160896	0.272213	-0.296287	0.337178	0.352627	0.754618	0.421047	0.328978	0.29734	0.382835	-0.0181801	-0.0401401	0.551642	0.765836	0.21403
37	BG04008	Meherpur	0.292149	0.597474	0.492611	0.153716	0.261916	0.738084	0.973358	1.6888	0.331348	-0.833263	5.56802	6.60406	-0.160063	0.185777	0.0111614	-0.33667	0.584321	0.912132	0.639542	0.313102	0.638595	0.31166	0.434437	-0.00774428	0.339801	0.329293	0.013053	0.179424
41	BG04009	Narail	0.0614369	0.297566	0.449878	0.0610406	0.664693	0.335307	-2.34502	-0.76739	-0.0835517	-2.08099	6.49933	5.81505	-0.646535	-0.479513	-0.166977	-0.526768	0.1221	0.0765251	0.762049	0.432905	0.656562	0.317951	0.444916	0.160334	0.0936192	0.639874	0.806018	0.207389
57	BG04010	Satkhira	0.0417314	0.160117	0.556556	0.0943431	0.469694	0.182529	-2.95105	-1.60639	0.466406	-1.30842	0.300521	-0.64465	-0.790178	-0.746896	0.250375	-0.31354	0.0904122	-0.304487	0.780635	0.317232	0.310897	0.251758	0.496079	0.152209	0.0643065	-0.0613598	-0.0786284	0.340459
6	BG05001	Bogra	0.065557	0.0538005	0.564944	0.0410135	0.642731	0.357269	-2.59773	-2.79537	0.360266	-2.26256	6.46573	5.87849	-0.780445	-0.799952	0.287924	-0.324565	0.631143	0.336329	0.727674	0.383919	0.879691	0.221869	0.376139	0.0428348	-0.058169	0.752271	0.201935	0.0507289
14	BG05002	Dinajpur	0.0237276	0.0561741	0.789319	0.0529938	0.539602	0.460398	-3.65784	-2.79602	1.61056	-1.09044	6.29083	6.13209	-0.926437	-0.888317	0.557112	-0.169138	0.490469	0.369565	0.613062	0.331798	0.931062	-0.0343733	0.332749	0.0460432	0.125859	0.410695	0.43128	0.00458747
17	BG05003	Gaibandha	0.0100223	0.121698	0.731019	0.0576422	0.779622	0.220378	-4.4617	-1.96497	1.24098	-1.29921	6.65881	5.39534	-0.902246	-0.805324	0.541531	-0.166619	0.697454	0.156849	0.650529	0.368386	1.09088	0.224449	0.43373	0.0160928	-0.0673231	0.746752	0.349137	0.0145648
25	BG05004	Jaipurhat	0.00215765	0.0583574	0.607736	0.0460484	0.585077	0.414923	-6.07631	-2.77875	0.56268	-2.01737	6.37174	6.02809	-0.963919	-0.928088	0.190263	-0.359725	0.548554	0.317487	0.727674	0.39237	0.8732	0.352986	0.409316	0.0581596	0.036052	0.582995	0.216417	0.0163306
29	BG05005	Kurigram	0.00936759	0.140856	0.738313	0.0473048	0.752707	0.247293	-4.50772	-1.79723	1.23661	-1.51115	6.62368	5.51057	-0.862661	-0.728532	0.416451	-0.254547	0.430284	-0.00496368	0.650529	0.373001	1.0239	0.246003	0.375711	0.0382682	-0.0508541	0.89955	0.070272	0.0160442
32	BG05006	Lalmonirhat	0.053763	0.0774936	0.902024	0.0979759	0.510742	0.432735	-2.78246	-2.41685	6.80464	4.58472	2.20122	2.03548	-0.930398	-0.860796	0.71792	-0.0549336	0.476192	0.246506	0.650529	0.376947	1.0279	-0.0515346	0.424352	0.00289888	0.031026	0.77168	-0.0169397	0.00333058
40	BG05007	Naogaon	0.198641	0.0640031	0.550893	0.0508119	0.667866	0.332134	-1.31157	-2.44414	0.324349	-2.05906	6.50409	5.80554	-0.871576	-0.829155	-0.483248	-0.706473	-0.338696	-0.247671	0.527056	0.501877	0.877077	0.254288	0.46435	0.0665953	0.0122391	0.575842	0.112802	0.0258129
44	BG05008	Natore	0.0402624	0.349638	0.435366	0.260252	0.347863	0.652137	-2.7182	-0.556723	0.357904	-0.156632	5.85181	6.48026	-0.296124	-0.428297	-0.243619	-0.32417	0.182608	0.471531	0.598126	0.411558	0.848031	0.00731254	0.488013	0.968214	0.13623	1.02953	-0.208777	0.0817618
45	BG05009	Nawabganj	0.415508	0.19838	0.385492	0.335227	0.371684	0.594652	0.0733748	-0.665942	0.322301	0.182588	2.4016	2.87153	-0.744911	-0.489821	0.946537	0.395128	0.687955	0.417265	0.75982	0.424814	0.871842	0.535601	0.472031	0.0302197	0.0415867	0.408961	-0.00198426	0.0331304
47	BG05010	Nilphamari	0.00253568	0.0991907	0.698484	0.0596564	0.632002	0.367998	-5.87001	-2.20343	1.06055	-1.39976	6.44889	5.90808	-0.30636	-0.556067	1.5904	0.35468	1.7886	0.966622	0.650529	0.331949	0.980145	0.0370994	0.373284	0.0333814	0.18627	0.496888	0.242107	0.00300723
49	BG05011	Pabna	0.0888851	0.299144	0.496048	0.1117	0.29491	0.70509	-1.92934	-0.71576	0.234767	-1.25609	5.68667	6.55833	-0.547079	-0.457649	-0.0936129	-0.428377	0.333686	0.562815	0.681085	0.415244	0.828947	0.286386	0.411544	0.00408176	0.163037	1.14985	0.233895	0.104425
50	BG05012	Panchagarh	0.00234301	0.177263	0.815678	0.106905	0.295415	0.704585	-5.85835	-1.53215	2.35481	0.322727	5.68838	6.55761	-0.866496	-0.733012	0.671813	-0.0119182	0.13623	0.263571	0.650529	0.381369	1.01562	0.168974	0.398255	0.00114929	0.0912709	0.143433	-0.0936876	0.00210943
54	BG05013	Rajshahi	0.208896	0.193847	0.31561	0.217138	0.307004	0.692996	-1.05051	-1.12528	-0.39236	-0.766336	5.72686	6.54102	-0.507453	-0.51099	-0.202421	-0.306878	0.33123	0.688711	0.839481	0.430499	0.855447	0.0755271	0.464397	0.0842921	-0.00230718	0.669159	0.00618931	0.0678712
56	BG05014	Rangpur	0.0701407	0.0790895	0.713234	0.078867	0.618253	0.381747	-2.49564	-2.37556	1.23276	-0.969289	6.4269	5.94476	-0.929044	-0.858087	0.410112	-0.214794	0.51448	0.272767	0.650529	0.391413	1.00527	-0.0532855	0.345464	0.0525184	0.0197454	0.65208	0.221959	0.00519402
60	BG05015	Sirajganj	0.0204896	0.0800668	0.359055	0.0360955	0.604227	0.395773	-3.78186	-2.41891	-0.521505	-2.81881	6.40395	5.98084	-0.845289	-0.771546	-0.309247	-0.615863	0.643265	0.48409	0.70917	0.514476	0.858881	0.320038	0.345931	0.104841	0.110005	1.27446	0.38021	0.130741
64	BG05016	Thakurgaon	0.0787941	0.0942078	0.725649	0.174172	0.359031	0.640969	-2.35096	-2.1723	1.98011	0.553093	5.88341	6.46298	-0.892666	-0.807129	0.357654	-0.185657	0.31705	0.621011	0.650529	0.290434	1.02233	-0.0725458	0.361211	-0.00912556	-0.0208432	0.0584621	0.174988	0.00468849
20	BG06001	Habiganj	0.306308	0.0279918	0.692451	0.0314011	0.734022	0.0695055	-0.77625	-3.16893	0.919299	-2.1741	1.31802	-1.03912	-0.519453	-0.737956	0.160192	-0.391354	0.443728	-0.20136	0.542311	0.266421	0.688292	0.359952	0.398571	0.236516	-0.0375038	1.39728	3.10373	0.132533
36	BG06002	Moulvibazar	0.332706	0.183479	0.711459	0.189974	0.384788	0.215659	-0.374443	-0.9696	1.97657	0.656142	-0.0376531	-0.616649	-0.577688	-0.769626	0.485529	-0.231047	-0.27175	-0.585206	0.600676	0.306756	0.727971	0.341867	0.348713	0.231729	0.0514884	1.03986	2.99642	0.0750469
61	BG06003	Sunamganj	0.0586216	0.0230352	0.349918	0.0208671	0.946448	0.053552	-2.75147	-3.68555	-0.586775	-3.4063	6.85272	3.98065	-0.968239	-0.980047	-0.50993	-0.746969	0.769433	-0.0920875	0.478824	0.22649	0.740349	0.254355	0.399114	0.249379	0.0289482	1.44182	1.91313	0.0988362
62	BG06004	Sylhet	0.346325	0.0534862	0.808062	0.058735	0.443634	0.0965553	-0.549867	-2.41782	1.80277	-0.818836	-0.0358166	-1.5607	-0.573302	-0.775871	0.62679	-0.173869	-0.163859	-0.508329	0.612446	0.276421	0.730818	0.329778	0.405888	0.260962	0.0380293	1.52313	3.13813	0.0859922

## Sheet: LU_CoefEst
Variable	DF	Estimate	StdErr	tValue	Probt
x_aus	1	4.69452	0.736547	6.37	<.0001
DNP_AUS	1	0.315376	0.91998	0.34	0.7329
droad	1	-1.65135	2.07776	-0.79	0.4299
dr_spring	1	0.315609	0.2064	1.53	0.1315
x_kharif1	1	3.91535	0.318607	12.29	<.0001
DNP_KHARIF1	1	1.83216	0.641647	2.86	0.0059
droad	1	-0.42383	1.05747	-0.4	0.69
dr_spring	1	0.346119	0.107342	3.22	0.002
x_aman	1	3.2922	0.617208	5.33	<.0001
DNP_AMAN	1	1.30154	0.525873	2.48	0.0162
droad	1	4.09835	2.99608	1.37	0.1764
dr_summer	1	-0.18081	0.251795	-0.72	0.4755
x_kharif2	1	4.11076	1.05389	3.9	0.0002
DNP_KHARIF2	1	4.44702	1.57247	2.83	0.0064
droad	1	4.81832	3.40668	1.41	0.1624
dr_summer	1	-0.25403	0.289808	-0.88	0.3842
x_boro	1	4.46663	0.607239	7.36	<.0001
DNP_BORO	1	8.77277	1.47609	5.94	<.0001
droad	1	-4.58675	2.99583	-1.53	0.131
dr_winter	1	-5.36569	3.40091	-1.58	0.1199
x_rabi	1	7.61948	0.746516	10.21	<.0001
DNP_RABI	1	5.84045	1.43317	4.08	0.0001
droad	1	-4.78971	3.38756	-1.41	0.1626
dr_winter	1	13.3044	2.32119	5.73	<.0001
x_aus	1	3.74965	0.275988	13.59	<.0001
DNP_AUS	1	-0.66144	0.556142	-1.19	0.239
droad	1	-0.01226	1.94186	-0.01	0.995
dr_spring	1	0.206288	0.198913	1.04	0.3039
x_kharif1	1	3.74965	0.275988	13.59	<.0001
DNP_KHARIF1	1	1.29656	0.567371	2.29	0.0259
droad	1	0.460637	1.03686	0.44	0.6585
dr_spring	1	0.28655	0.096617	2.97	0.0043
x_aman	1	2.67996	0.367287	7.3	<.0001
DNP_AMAN	1	0.648494	0.310728	2.09	0.0411
droad	1	6.99343	2.7159	2.57	0.0125
dr_summer	1	-0.07063	0.223059	-0.32	0.7526
x_kharif2	1	2.67996	0.367287	7.3	<.0001
DNP_KHARIF2	1	0.271594	0.696138	0.39	0.6978
droad	1	8.40206	3.05666	2.75	0.0079
dr_summer	1	-0.10066	0.24351	-0.41	0.6808
x_boro	1	5.14935	0.469767	10.96	<.0001
DNP_BORO	1	4.19449	1.15921	3.62	0.0006
droad	1	-2.58816	2.97331	-0.87	0.3875
dr_winter	1	2.71522	2.88045	0.94	0.3496
x_rabi	1	5.14935	0.469767	10.96	<.0001
DNP_RABI	1	3.28455	1.18562	2.77	0.0074
droad	1	-1.58626	3.32741	-0.48	0.6353
dr_winter	1	13.3805	2.25397	5.94	<.0001
RESTRICT	-1	2.11562	1.44778	1.46	0.1454
RESTRICT	-1	-5.4875	2.14666	-2.56	0.0094
RESTRICT	-1	-3.53976	1.39788	-2.53	0.0101

## Sheet: LU_FitStat
Label1	cValue1	nValue1	Label2	cValue2	nValue2
Root MSE	1.41105	1.41105	R-Square	0.80254	0.802544
Dependent Mean	-2.43767	-2.43767	Adj R-Sq	0.78938	0.789381
Coeff Var	-57.8853	-57.8853			0
Root MSE	0.7464	0.746405	R-Square	0.85614	0.856136
Dependent Mean	-1.37517	-1.37517	Adj R-Sq	0.84654	0.846545
Coeff Var	-54.2771	-54.2772			0
Root MSE	2.19466	2.19466	R-Square	0.57301	0.573011
Dependent Mean	1.85373	1.85373	Adj R-Sq	0.54454	0.544545
Coeff Var	118.392	118.392			0
Root MSE	2.45842	2.45843	R-Square	0.27708	0.27708
Dependent Mean	0.23105	0.231049	Adj R-Sq	0.22889	0.228886
Coeff Var	1064.03	1064.03			0
Root MSE	2.16778	2.16778	R-Square	0.81251	0.812506
Dependent Mean	3.64235	3.64235	Adj R-Sq	0.80001	0.800007
Coeff Var	59.5161	59.5161			0
Root MSE	2.41589	2.41589	R-Square	0.74431	0.744308
Dependent Mean	3.45879	3.45879	Adj R-Sq	0.72726	0.727262
Coeff Var	69.8478	69.8478			0
