# Supplementary material for: A novel seasonal-spatial integrated model for improving the economic-environmental performance of crop production
Source: MethodsX. 2022 Nov 7;9:101906. doi: 10.1016/j.mex.2022.101906 (PMC9672484; doi:10.1016/j.mex.2022.101906)
Supplement: Supplementary file 2 [file mmc2.zip]

Archive with 1 entries (1 files):
- LUM&NLP code.sas
