# Supplementary material for: A novel seasonal-spatial integrated model for improving the economic-environmental performance of crop production
Source: MethodsX. 2022 Nov 7;9:101906. doi: 10.1016/j.mex.2022.101906 (PMC9672484; doi:10.1016/j.mex.2022.101906)
Supplement: Supplementary file 2 [file mmc2.zip › LUM&NLP code.sas]

*** Section 1 of the main text: Esitmation of the econometric land use model ***
* Input data: "LandUseModel.xlsx-LU_Sample sheet"
* Output data: "me_rice" and "me_nrice" which will be used as parameters in nonlinear programming of the integrated optimiation scenario
ods output ParameterEstimates=LU_CoefEst FitStatistics=LU_FitStat
proc syslin data=LU_sample sur
model y_aus = x_aus dnp_aus droad dr_spring/noint
model y_kharif1 = x_kharif1 dnp_kharif1 droad dr_spring/noint
model y_aman = x_aman dnp_aman droad dr_summer/noint covb
model y_kharif2 = x_kharif2 dnp_kharif2 droad dr_summer/noint
model y_boro = x_boro dnp_boro droad dr_winter/noint
model y_rabi = x_rabi dnp_rabi droad dr_winter/noint
srestrict y_aus.x_aus = y_kharif1.x_kharif1, y_aman.x_aman = y_kharif2.x_kharif2,y_boro.x_boro = y_rabi.x_rabi
stest y_aus.dr_spring=y_kharif1.dr_spring=y_aman.dr_summer=y_kharif2.dr_summer=y_boro.dr_winter=y_rabi.dr_winter=0
run
quit
* Calculate marginal effects of net price change of rice and non-rice crops on crop share using the SUR coefficient estimate of the land use model
data b_sur	set LU_CoefEst	if _n_>24 & _n_<=48	run
proc iml
b_aus=0
b_kharif2=0
use b_sur
read all var{estimate} where(variable='DNP_KHARIF1') into b_kharif1
read all var{estimate} where(variable='DNP_AMAN') into b_aman
read all var{estimate} where(variable='DNP_BORO') into b_boro
read all var{estimate} where(variable='DNP_RABI') into b_rabi
b_spr=b_aus||b_kharif1	/* 1*2 */
b_sum=b_aman||b_kharif2
b_win=b_boro||b_rabi
use LU_sample
read all var{s_aus s_kharif1} into pr_spr	/* 64*2 */
read all var{s_aman s_kharif2} into pr_sum
read all var{s_boro s_rabi} into pr_win
n=nrow(pr_spr)
delta_spr=j(n,4,0)
delta_sum=j(n,4,0)
delta_win=j(n,4,0)
do j=1 to 2	/* j-prob */
do k=1 to 2	/* k-parameter */
delta_spr[,(k-1)*2+j]=(pr_spr[,j]#((j=k)-pr_spr[,k])#b_spr[,k])/10	/* convert 10Tk/kg to Tk/kg */
delta_sum[,(k-1)*2+j]=(pr_sum[,j]#((j=k)-pr_sum[,k])#b_sum[,k])/10
delta_win[,(k-1)*2+j]=(pr_win[,j]#((j=k)-pr_win[,k])#b_win[,k])/10
end
end
id = j(n,1,1)//j(n,1,2)||((1:n)`//(1:n)`)
me_rice=id||(delta_spr[,1]//delta_spr[,2])||(delta_sum[,1]//delta_sum[,2])||(delta_win[,1]//delta_win[,2])
me_nrice=id||(delta_spr[,3]//delta_spr[,4])||(delta_sum[,3]//delta_sum[,4])||(delta_win[,3]//delta_win[,4])
create me_rice from me_rice[colname=({crop district season1 season2 season3})]
append from me_rice
create me_nrice from me_nrice[colname=({crop district season1 season2 season3})]
append from me_nrice
quit
*** Section 4 of the main text: Estimation of the yield function ***
* Input data: "YieldFunction.xlsx-Yield_Sample sheet"
* Output data: "rho" which will be used as parameters in nonlinear programming
ods output ParameterEstimates=Yield_CoefEst FitStatistics=Yield_FitStat
proc glm data=Yield_Sample
by crop_type
absorb dcode
model ihs_yield = ihs_urea ihs_labor hybrid hyv/ss3 solution
run
quit
* Extract the season- and crop-specific yield-nitrogen elasticities (equivalent to yield-urea fertilizer elasticities) estimated from the yield function (see row 1 of Table 2)
data rho
input CROP SEASON1 SEASON2 SEASON3
datalines
1 .110 .120 .045
2 .079 .109 .118
*** Section 3 of the main text: Nonlinear Programming model ***
* Input data: multiple sheets from "NLP_parameter.xlsx", as well as "rho", "me_rice", and "me_nrice" generated above
* Output data: seasonal_opt, seasonal_spatial_opt, integrated_opt
* Create data for season index: 1 - Spring, 2 - Summer, 3 - Winter
data season(drop=)
do i=1 to 3
season = 'season'||put(i,1.)
output
end
run
* Define three macros for the three optimization scenarios: Seasonal, Seasonal-spatial, and integrated
%macro Seasonal
proc optmodel
/* declare index sets */
set DISTRICTS
set <str> SEASONS
set CROPS= 1..2	/* 1 - rice, 2 - non-rice crops */
/* declare parameters */
num land{DISTRICTS} init 0
num area{DISTRICTS} init 0
num ndr{DISTRICTS,SEASONS} init 0
num ci_ratio{DISTRICTS,SEASONS} init 0
num delta{DISTRICTS,SEASONS,CROPS} init 0
num rho{SEASONS,CROPS} init 0
num value{DISTRICTS} init 0
*num value_tot = 1410756.136	/* million Tk, equal to sum of value across the 64 districts */
num prod_rice = 35892.586	/* 1000 tonne */
num p{DISTRICTS,SEASONS,CROPS} init 0
/* read the set of seasons */
read data season into SEASONS=[season]
read data parameter nomiss into DISTRICTS=[district] land area value
read data ndr nomiss into [district] {j in SEASONS} <ndr[district,j]=col(j)>
read data ci_ratio nomiss into [district] {j in SEASONS} <ci_ratio[district,j]=col(j)>
read data delta nomiss into [crop district] {j in SEASONS} <delta[district,j,crop]=col(j)>
read data rho into [crop] {j in SEASONS} <rho[j,crop]=col(j)>	read data p nomiss into [crop district] {j in SEASONS} <p[district,j,crop]=col(j)>
read data p nomiss into [crop district] {j in SEASONS} <p[district,j,crop]=col(j)>
/* declare the model */
var a{DISTRICTS,SEASONS,CROPS} >= 0
var n{DISTRICTS,SEASONS,CROPS} >= 4
min TotalRunoff = sum{i in DISTRICTS, j in SEASONS, k in CROPS} ndr[i,j]*a[i,j,k]*n[i,j,k]	/* Eqn.(7a) */
con con_value {i in DISTRICTS}:
sum{j in SEASONS, k in CROPS} p[i,j,k]*a[i,j,k]*delta[i,j,k]*(n[i,j,k]**rho[j,k]) >= value[i]	/* Eqn.(7b) */
con con_prod_rice:
sum{i in DISTRICTS, j in SEASONS, k in CROPS: k =1} a[i,j,k]*delta[i,j,k]*(n[i,j,k]**rho[j,k]) >= prod_rice	/* Eqn.(7c) */
con con_land {i in DISTRICTS, j in SEASONS}:
sum{k in CROPS} a[i,j,k] <= ci_ratio[i,j]*land[i]	/* Eqn.(7d) */
con con_area {i in DISTRICTS}:
sum{j in SEASONS, k in CROPS} a[i,j,k] <= area[i]	/* Eqn.(7e) */
/* call the solver and save the results */
solve
create data solution
from [district season crop] = {i in DISTRICTS, j in SEASONS, k in CROPS} a n
quit
%mend Seasonal
%macro SeasonalSpatial
proc optmodel
/* declare index sets */
set DISTRICTS
set <str> SEASONS
set CROPS= 1..2	/* 1 - rice, 2 - non-rice crops */
/* declare parameters */
num land{DISTRICTS} init 0
num area{DISTRICTS} init 0
num ndr{DISTRICTS,SEASONS} init 0
num ci_ratio{DISTRICTS,SEASONS} init 0
num delta{DISTRICTS,SEASONS,CROPS} init 0
num rho{SEASONS,CROPS} init 0
num value{DISTRICTS} init 0
*num value_tot = 1410756.136	/* million Tk , equal to sum of value across the 64 districts */
num prod_rice = 35892.586	/* 1000 tonne */
num p{DISTRICTS,SEASONS,CROPS} init 0
/* read the set of seasons */
read data season into SEASONS=[season]
read data parameter nomiss into DISTRICTS=[district] land area value
read data ndr nomiss into [district] {j in SEASONS} <ndr[district,j]=col(j)>
read data ci_ratio nomiss into [district] {j in SEASONS} <ci_ratio[district,j]=col(j)>
read data delta nomiss into [crop district] {j in SEASONS} <delta[district,j,crop]=col(j)>
read data rho into [crop] {j in SEASONS} <rho[j,crop]=col(j)>
read data p nomiss into [crop district] {j in SEASONS} <p[district,j,crop]=col(j)>
/* declare the model */
var a{DISTRICTS,SEASONS,CROPS} >= 0
var n{DISTRICTS,SEASONS,CROPS} >= 4
min TotalRunoff = sum{i in DISTRICTS, j in SEASONS, k in CROPS} ndr[i,j]*a[i,j,k]*n[i,j,k]	/* Eqn.(7a) */
con con_value:
sum{i in DISTRICTS, j in SEASONS, k in CROPS} p[i,j,k]*a[i,j,k]*delta[i,j,k]*(n[i,j,k]**rho[j,k]) >= sum{i in DISTRICTS} value[i]	/* Eqn.(7b) */
con con_prod_rice:
sum{i in DISTRICTS, j in SEASONS, k in CROPS: k =1} a[i,j,k]*delta[i,j,k]*(n[i,j,k]**rho[j,k]) >= prod_rice	/* Eqn.(7c) */
con con_land {i in DISTRICTS, j in SEASONS}:
sum{k in CROPS} a[i,j,k] <= ci_ratio[i,j]*land[i]	/* Eqn.(7d) */
con con_area {i in DISTRICTS}:
sum{j in SEASONS, k in CROPS} a[i,j,k] <= area[i]	/* Eqn.(7e) */
/* call the solver and save the results */
solve
create data solution
from [district season crop] = {i in DISTRICTS, j in SEASONS, k in CROPS} a n
quit
%mend SeasonalSpatial
%macro Integrated
proc optmodel
/* declare index sets */
set DISTRICTS
set <str> SEASONS
set CROPS= 1..2	/* 1 - rice, 2 - non-rice crops */
/* declare parameters */
num land{DISTRICTS} init 0
num area{DISTRICTS} init 0
num ndr{DISTRICTS,SEASONS} init 0
num ci_ratio{DISTRICTS,SEASONS} init 0
num delta{DISTRICTS,SEASONS,CROPS} init 0
num rho{SEASONS,CROPS} init 0
num value{DISTRICTS} init 0
*num value_tot = 1410756.136	/* million Tk , equal to sum of value across the 64 districts */
num prod_rice = 35892.586	/* 1000 tonne */
num p{DISTRICTS,SEASONS,CROPS} init 0
num p_n{DISTRICTS,SEASONS,CROPS} init 0
num c0{DISTRICTS,SEASONS,CROPS} init 0
num me_rice{DISTRICTS,SEASONS,CROPS} init 0
num me_nrice{DISTRICTS,SEASONS,CROPS} init 0
num s{DISTRICTS,SEASONS,CROPS} init 0
/* read the set of seasons */
read data season into SEASONS=[season]
read data parameter nomiss into DISTRICTS=[district] land area value
read data ci_ratio nomiss into [district] {j in SEASONS} <ci_ratio[district,j]=col(j)>
read data ndr nomiss into [district] {j in SEASONS} <ndr[district,j]=col(j)>
read data delta nomiss into [crop district] {j in SEASONS} <delta[district,j,crop]=col(j)>
read data rho into [crop] {j in SEASONS} <rho[j,crop]=col(j)>
read data p nomiss into [crop district] {j in SEASONS} <p[district,j,crop]=col(j)>
read data p_n nomiss into [crop district] {j in SEASONS} <p_n[district,j,crop]=col(j)>
read data c0 nomiss into [crop district] {j in SEASONS} <c0[district,j,crop]=col(j)>
read data me_rice nomiss into [crop district] {j in SEASONS} <me_rice[district,j,crop]=col(j)>
read data me_nrice nomiss into [crop district] {j in SEASONS} <me_nrice[district,j,crop]=col(j)>
read data s nomiss into [crop district] {j in SEASONS} <s[district,j,crop]=col(j)>
/* declare the model */
var dp{DISTRICTS,SEASONS,CROPS}
var n{DISTRICTS,SEASONS,CROPS} >= 4
min TotalRunoff = sum{i in DISTRICTS, j in SEASONS, k in CROPS} ndr[i,j]*n[i,j,k]*land[i]*(s[i,j,k]+me_rice[i,j,k]*dp[i,j,1]+me_nrice[i,j,k]*dp[i,j,2])	/* Eqn.(7a)&(8) */
con con_value:
sum{i in DISTRICTS, j in SEASONS, k in CROPS} (p[i,j,k]+dp[i,j,k]+p_n[i,j,k]*(n[i,j,k]**(1-rho[j,k]))-c0[i,j,k])*delta[i,j,k]*(n[i,j,k]**rho[j,k])
*land[i]*(s[i,j,k]+me_rice[i,j,k]*dp[i,j,1]+me_nrice[i,j,k]*dp[i,j,2])>= sum{i in DISTRICTS} value[i]	/* Eqn.(8),(10),(11) */
con con_prod_rice:
sum{i in DISTRICTS, j in SEASONS, k in CROPS: k =1} delta[i,j,k]*(n[i,j,k]**rho[j,k])*land[i]*(s[i,j,k]+me_rice[i,j,k]*dp[i,j,1]+me_nrice[i,j,k]*dp[i,j,2]) >= prod_rice	/* Eqn.(7c)&(8) */
con con_land_ub {i in DISTRICTS, j in SEASONS}:
sum{k in CROPS} (s[i,j,k]+me_rice[i,j,k]*dp[i,j,1]+me_nrice[i,j,k]*dp[i,j,2]) <= ci_ratio[i,j]	/* Eqn.(7d)&(8) */
con con_land_lb {i in DISTRICTS, j in SEASONS, k in CROPS}:
(s[i,j,k]+me_rice[i,j,k]*dp[i,j,1]+me_nrice[i,j,k]*dp[i,j,2]) >= 0	/* Nonnegative land area constraint */
con con_area {i in DISTRICTS}:
sum{j in SEASONS, k in CROPS} land[i]*(s[i,j,k]+me_rice[i,j,k]*dp[i,j,1]+me_nrice[i,j,k]*dp[i,j,2]) <= area[i]	/* Eqn.(7e)&(8) */
con con_price {i in DISTRICTS, j in SEASONS, k in CROPS}:
(p[i,j,k]+dp[i,j,k]+p_n[i,j,k]*(n[i,j,k]**(1-rho[j,k]))-c0[i,j,k]) >= 0	/* Nonnegative price constraint */
/* call the solver and save the results */
solve with nlp / algorithm=activeset
create data solution
from [district season crop] = {i in DISTRICTS, j in SEASONS, k in CROPS} n dp
quit
%mend Integrated
* Define two macros for generating output datasets from solving nonlinear programming
%macro output1(out_=)
proc iml
use solution
read all var{a} where(season='season1' & crop=1) into a1	/* 1000 acre */
read all var{a} where(season='season2' & crop=1) into a2
read all var{a} where(season='season3' & crop=1) into a3
read all var{a} where(season='season1' & crop=2) into a4
read all var{a} where(season='season2' & crop=2) into a5
read all var{a} where(season='season3' & crop=2) into a6
a=a1||a2||a3||a4||a5||a6
read all var{n} where(season='season1' & crop=1) into n1	/* kg/acre */
read all var{n} where(season='season2' & crop=1) into n2
read all var{n} where(season='season3' & crop=1) into n3
read all var{n} where(season='season1' & crop=2) into n4
read all var{n} where(season='season2' & crop=2) into n5
read all var{n} where(season='season3' & crop=2) into n6
n=n1||n2||n3||n4||n5||n6
use p
read all var{season1 season2 season3} where(crop=1) into p1	/* 1000 Tk/tonne */
read all var{season1 season2 season3} where(crop=2) into p2
p=p1||p2
use delta
read all var{season1 season2 season3} where(crop=1) into delta1
read all var{season1 season2 season3} where(crop=2) into delta2
delta=delta1||delta2
use rho
read all var{season1 season2 season3} where(crop=1) into rho1
read all var{season1 season2 season3} where(crop=2) into rho2
rho=rho1||rho2
n_tot=a#n	/* 1000 acre * kg/acre = tonne */
value=j(64,6,0)
do j=1 to 6
value[,j]=p[,j]#a[,j]#delta[,j]#(n[,j]##rho[,j])	/* 1000 Tk/tonne * 1000 tonnes = 1 million Tk */
end
value_tot=value[,+]
out=a||n_tot||value_tot
create &out_ from out[colname=({area_aus area_aman area_boro area_kharif1 area_kharif2 area_rabi
n_aus n_aman n_boro n_kharif1 n_kharif2 n_rabi value})]
append from out
quit
%mend output1
%macro output2(out_=. rho_=,delta_=,p_n_adj_=,n_=)
proc iml
use solution
read all var{dp} where(season='season1' & crop=1) into dp1	/* 1000 1000 Tk/tonne */
read all var{dp} where(season='season2' & crop=1) into dp2
read all var{dp} where(season='season3' & crop=1) into dp3
read all var{dp} where(season='season1' & crop=2) into dp4
read all var{dp} where(season='season2' & crop=2) into dp5
read all var{dp} where(season='season3' & crop=2) into dp6
dp=dp1||dp2||dp3||dp4||dp5||dp6
read all var{n} where(season='season1' & crop=1) into n1	/* kg/acre */
read all var{n} where(season='season2' & crop=1) into n2
read all var{n} where(season='season3' & crop=1) into n3
read all var{n} where(season='season1' & crop=2) into n4
read all var{n} where(season='season2' & crop=2) into n5
read all var{n} where(season='season3' & crop=2) into n6
n=n1||n2||n3||n4||n5||n6
use p
read all var{season1 season2 season3} where(crop=1) into p1	/* 1000 Tk/tonne */
read all var{season1 season2 season3} where(crop=2) into p2
p=p1||p2
use s
read all var{season1 season2 season3} where(crop=1) into s1	/* 1000 Tk/tonne */
read all var{season1 season2 season3} where(crop=2) into s2
s=s1||s2
use c0
read all var{season1 season2 season3} where(crop=1) into c0_1	/* 1000 Tk/tonne */
read all var{season1 season2 season3} where(crop=2) into c0_2
c0=c0_1||c0_2
use parameter
read all var{land} into land
use me_rice
read all var{season1 season2 season3} where(crop=1) into me_rice1
read all var{season1 season2 season3} where(crop=2) into me_rice2
me_rice=me_rice1||me_rice2
use me_nrice
read all var{season1 season2 season3} where(crop=1) into me_nrice1
read all var{season1 season2 season3} where(crop=2) into me_nrice2
me_nrice=me_nrice1||me_nrice2
use delta
read all var{season1 season2 season3} where(crop=1) into delta1
read all var{season1 season2 season3} where(crop=2) into delta2
delta=delta1||delta2
use rho
read all var{season1 season2 season3} where(crop=1) into rho1
read all var{season1 season2 season3} where(crop=2) into rho2
rho=rho1||rho2
use p_n
read all var{season1 season2 season3} where(crop=1) into p_n1
read all var{season1 season2 season3} where(crop=2) into p_n2
p_n=p_n1||p_n2
a=j(64,6,0)
prod=j(64,6,0)
value=j(64,6,0)
do j=1 to 3
a[,j]=land#(s[,j]+me_rice[,j]#dp[,j]+me_nrice[,j]#dp[,j+3])
end
do j=4 to 6
a[,j]=land#(s[,j]+me_rice[,j]#dp[,j-3]+me_nrice[,j]#dp[,j])
end
dc=p_n#(n##(1-rho))-c0
do j=1 to 6
value[,j]=(p[,j]+dp[,j]+dc[,j])#a[,j]#delta[,j]#(n[,j]##rho[,j])	/* 1000 Tk/tonne * 1000 tonnes = 1 million Tk */
end
value_tot=value[,+]
n_tot=a#n	/* 1000 acre * kg/acre = tonne */
out=dp||a||n_tot||value_tot
create &out_ from out[colname=({dp_aus dp_aman dp_boro dp_kharif1 dp_kharif2 dp_rabi
area_aus area_aman area_boro area_kharif1 area_kharif2 area_rabi
n_aus n_aman n_boro n_kharif1 n_kharif2 n_rabi value})]
append from out
quit
%mend output2
* Run nonlinear programming under three optimization scenarios and export model outputs
%Seasonal
%output1(out_=seasonal_opt)
%SeasonalSpatial
%output1(out_=seasonal_spatial_opt)
%Integrated
%output2(out_=integrated_opt)
