# Supplementary material for: A novel seasonal-spatial integrated model for improving the economic-environmental performance of crop production
Source: MethodsX. 2022 Nov 7;9:101906. doi: 10.1016/j.mex.2022.101906 (PMC9672484; doi:10.1016/j.mex.2022.101906)
Supplement: Supplementary file 3 [file mmc3.xlsx]

## Sheet: baseline (observed data)
FIPS2	AREA_AUS	AREA_AMAN	AREA_BORO	AREA_KHARIF1	AREA_KHARIF2	AREA_RABI	N_AUS	N_AMAN	N_BORO	N_KHARIF1	N_KHARIF2	N_RABI	VALUE
BG01001	103.341	248.672	1.026	32.392	36.09	48.522	680.966	1973.92	2855.47	8150.3	1369.57	157.937	6312.16
BG01002	42.678	316.372	129.336	74.337	57.814	119.712	0	666.9	0	0	9.81727	16.3126	15640.4
BG01003	214.491	432.937	112.603	36.314	61.52	157.654	1162.92	1067.53	78.5374	0.0662544	0	112.405	19960.1
BG01004	33.002	124.791	24.217	25.493	27.765	39.083	79.3563	1429.89	1709.1	1482.5	0.454306	974.286	4881.86
BG01005	70.992	497.217	2.656	54.961	68.941	72.238	1238.91	1126.6	653.243	0	0.732008	625.384	12901.4
BG01006	36.634	161.009	54.045	30.912	30.826	46.567	0	7077.66	5667.07	2354.76	680.482	2586.07	6624.77
BG02001	29.92	27.931	15.573	39.619	44.477	56.347	1394.12	2373.94	3959.66	702.723	1.38153	12.0806	4930.74
BG02002	20.053	167.071	301.107	16.259	11.205	56.121	0	703.654	1790.54	1294.79	483.806	494.046	17809.4
BG02003	24.6	106.368	167.374	41.267	33.707	98.132	2745.86	3584.72	3851.25	55.591	2.02262	208.274	11451.2
BG02004	87.793	433.616	152.345	54.896	63.256	108.91	2321.09	3308.37	1770.15	638.265	1350.83	2851.35	21038.5
BG02005	174.954	333.982	357.657	30.105	34.255	121.641	2936.64	2113.14	4131.61	559.817	14.6742	1393.92	29910.5
BG02006	8.827	192.165	124.953	22.533	23.565	37.934	0	3228.51	3197.23	370.978	3.18704	3.90675	11112.2
BG02007	20.908	161.153	82.733	16.808	18.414	26.634	71.38	1164.99	1367.9	380.045	1619.28	474.719	8582.36
BG02008	10.655	69.603	24.946	98.335	105.436	109.722	1899.99	5959.57	5376.44	1937.39	565.154	3376.42	4794.75
BG02009	69.586	191.794	65.264	28.769	31.304	147.04	142.006	3295.63	1333.36	1106.01	333.584	2129.56	10606.4
BG02010	92.224	357.45	187.889	35.724	39.038	124.499	0	1049.44	1536.37	1.96975	0.16908	5.88477	22688.1
BG02011	15.864	22.569	16.995	110.195	114.072	125.025	78.7901	4532.05	5605.68	455.48	1016.48	1080.72	542.94
BG03001	1.846	41.307	116.528	31.69	24.796	83.883	0	769.424	1602.21	0	1.53813	3.89923	11751.7
BG03002	16.26	202.853	68.707	237.138	44.798	278.322	0	934.908	2017.12	219.77	0	899.444	48009.5
BG03003	3.351	105.027	134.22	41.108	40.579	49.873	3293.27	3521.62	4208.79	11.2026	0.648696	5.10621	9371.59
BG03004	8.291	68.153	181.159	102.206	43.4073	112.837	0	2803.15	3873.92	105.798	0.163097	791.782	18774.7
BG03005	4.374	246.813	324.055	123.811	29.167	139.668	2614.03	6142.64	7030	3104.92	1530.07	1584.45	46146.4
BG03006	59.64	190.324	390.889	53.242	17.181	56.394	128.001	239.601	197.047	3.227	0	11.3956	30581.5
BG03007	3.768	65.511	83.22	104.919	30.203	109.188	3806.24	6013.25	4809.29	2945.07	1940.13	1391.77	28622.5
BG03008	3.514	96.104	114.988	30.847	37.353	164.527	0	2883.91	1831.82	263.854	1.69854	747.552	13484.8
BG03009	0.232	51.263	65.36	17.569	13.08	111.908	0	229.585	148.433	0	0	35.0688	20198.8
BG03010	41.085	640.114	657.913	76.795	69.256	100.843	233.355	1103.42	3156.3	1769.62	1.66912	3986.62	46358.1
BG03011	1.705	26.893	64.294	14.307	14.056	30.511	2141.67	3967.29	5696.88	883.748	5.56783	589.534	5506.62
BG03012	0.818	102.509	124.081	70.726	64.712	86.636	0	3815.79	5272.77	240.449	0	838.48	11483.8
BG03013	1.211	302.45	424.721	23.066	13.014	28.92	1214.31	2958.93	1205.58	654.469	1137.17	2103.95	24721.9
BG03014	3.237	114.303	31.294	149.178	36.873	185.71	267.855	457.323	543.432	0	71.7915	0.0155877	33810.9
BG03015	22.685	43.662	52.318	92.111	31.67	97.531	0	3324.41	2126.78	0	413.81	948.729	13631.5
BG03016	5.535	218.322	265.164	14.342	11.914	39.84	35.3883	920.149	1555.54	62.4002	7.25375	446.463	18693.8
BG03017	2.068	287.839	474.15	138.237	107.038	210.177	108.617	2666.38	1633.55	3509.88	4.6127	955.565	37974.8
BG04001	14.295	176.684	125.609	51.815	50.981	74.678	69.4187	899.682	1288.36	786.927	1071.75	511.662	9858.78
BG04002	94.89	84.487	95.706	72.96	26.137	159.599	1026.12	1396.04	1645.27	0	0.810721	13.5093	25582
BG04003	50.658	311.445	395.637	111.187	53.853	133.821	1099.32	2257.88	769.328	236.663	810.384	1748.53	39651.3
BG04004	75.121	245.042	213.297	98.683	50.211	169.074	0	190.809	652.345	349.056	3.85523	14.5863	33770.1
BG04005	8.105	235.483	120.618	35.803	33.616	48.89	0	6148.65	11061.4	4405.56	14.5063	596.194	11399.8
BG04006	68.697	208.652	70.446	152.579	56.245	171.861	4627.1	6282.18	7837.67	866.657	1142.98	2403.87	31846.2
BG04007	8.179	145.091	105.507	119.631	22.242	113.858	0	1942.98	2056.51	263.385	0	218.348	25631.4
BG04008	37.561	63.334	33.674	76.816	19.763	94.894	0	654.249	986.22	320.869	15.5345	1.87026	15709.4
BG04009	13.49	98.782	145.95	65.338	13.403	73.625	0	1027.05	1630.5	1443.11	21.3814	49.1004	17412.2
BG04010	15.691	209.265	176.605	60.204	35.473	68.631	202.592	2258	2073.57	292.62	1820.09	1805.63	18355.6
BG05001	47.136	406.199	462.129	38.683	29.489	256.879	2291.75	2328.74	2017.86	10.8203	0	1390.36	42400.6
BG05002	19.047	633.615	433.158	45.093	42.54	369.578	0	4158.03	6596.6	565.531	0.259932	0.698863	55615.2
BG05003	3.974	289.86	309.132	48.255	22.856	87.383	0	3948.98	3486.44	5645.42	315.087	1429.1	24561.4
BG05004	0.62	174.633	168.122	16.769	13.232	119.228	1344.8	1696.93	1831.4	3.57792	0	52.6834	17467.1
BG05005	3.608	284.367	289.911	54.2518	18.2198	95.2468	1746.12	4522.47	2481.48	660.015	16.8683	2742.33	24499.5
BG05006	12.447	208.833	118.245	17.941	22.683	100.185	0	3050.39	2730.85	0	0.0408606	677.939	12828.1
BG05007	146.264	405.636	491.766	47.127	37.414	244.558	1733.74	2025.73	0	6.38668	0.423825	106.167	45834.1
BG05008	16.939	183.165	146.351	147.098	109.492	274.364	482.888	567.355	791.184	3.17905	0.242708	33.602	35632.9
BG05009	130.054	120.659	116.337	62.093	104.926	186.126	34.0841	1801.88	506.727	6593.3	0	1232.93	17868
BG05010	1.003	276.289	249.992	39.2354	23.5974	145.563	2484.97	3102.34	1715.56	0	215.451	1815.96	24304.7
BG05011	41.944	234.08	139.165	141.163	52.71	332.725	0	90.5469	0	0	0	0	47829.2
BG05012	0.692	240.908	87.25	52.354	31.574	208.097	0	4799.83	3899.71	669.469	546.636	1680.84	16045.3
BG05013	116.312	175.73	170.938	107.933	120.901	385.856	1294.22	5367.33	6885.53	2384.05	24.4499	1726.16	35712.3
BG05014	39.723	403.928	350.137	44.791	44.665	216.196	95.473	260.618	750.94	198.157	24.122	534.679	41236.9
BG05015	11.676	204.607	344.318	45.626	20.569	225.531	885.034	3000.56	3804.84	374.162	0.733839	244.798	25959.2
BG05016	36.622	337.268	166.871	43.786	80.952	297.91	739.176	4688.53	4226.05	418.899	898.895	2419.41	23287.3
BG06001	111.496	252.052	267.184	10.189	11.43	25.3	5536.65	6745.84	7386.97	2042.84	0.931002	1.61125	17452.6
BG06002	113.12	241.896	130.828	62.383	64.591	73.324	1460.25	3524.01	3838.59	0	0	0	13385.4
BG06003	30.77	183.669	496.783	12.091	10.953	28.109	40.147	4599.37	6683.53	2136.26	29.3162	1994.15	21913.2
BG06004	150.305	350.699	192.537	23.213	25.491	41.905	0	3337.64	2849.87	774.616	1215	3263.11	14760.3

## Sheet: seasonal_opt
FIPS2	AREA_AUS	AREA_AMAN	AREA_BORO	AREA_KHARIF1	AREA_KHARIF2	AREA_RABI	N_AUS	N_AMAN	N_BORO	N_KHARIF1	N_KHARIF2	N_RABI	VALUE
BG01001	135.727	6.62514e-05	2.10555e-05	3.5472e-05	71.5558	6.39199e-06	542.911	0.00208307	0.00117703	0.00238561	286.225	0.00112427	6312.16
BG01002	148.073	0.000138875	0.00122508	0.00019433	301.475	7.98363e-06	592.296	0.00253334	0.00583004	0.00284523	1205.9	0.00115262	15640.4
BG01003	6.09565e-05	0.000148275	2.13204e-05	3.00003e-05	329.201	6.32783e-06	0.00190488	0.00214446	0.00104754	0.00174777	1316.8	0.000995257	19960.1
BG01004	60.367	0.0538168	103.202	5.33178e-05	19.4069	3.86761e-05	241.472	0.220045	412.811	0.00344038	77.631	0.00177677	4881.86
BG01005	5.94755e-05	3.92334e-05	275.837	2.83277e-05	5.97967e-05	3.95464e-06	0.00209971	0.0017284	1103.35	0.00193435	0.00181127	0.00093942	12901.4
BG01006	75.907	0.000178585	129.803	0.00325097	62.3528	2.74135e-05	303.631	0.00277928	519.215	0.0131415	249.414	0.00134152	6624.77
BG02001	0.000150119	3.56178e-05	72.4072	8.19401e-06	1.88923e-05	5.99072e-06	0.00172436	0.00181465	289.63	0.00118326	0.00171972	0.00131166	4930.74
BG02002	3.68417e-05	4.00613e-05	0.00718994	3.31707e-05	3.80538e-05	192.196	0.00168847	0.00169545	0.0295347	0.00165747	0.00167459	768.786	17809.4
BG02003	134.462	0.000150439	116.924	1.59135e-05	4.04233e-05	2.22968e-05	537.851	0.00341735	467.696	0.00238189	0.00287006	0.00199425	11451.2
BG02004	1.16378e-05	8.89018e-05	1.01423e-05	4.04792e-06	451.321	4.98502e-06	0.00096344	0.00156449	0.000816256	0.000931964	1805.29	0.000801106	21038.5
BG02005	0.000162005	0.017678	526.999	1.41788e-05	319.048	3.6317e-05	0.00209679	0.0708382	2108	0.00152152	1276.2	0.00136107	29910.5
BG02006	170.874	0.000136758	3.30414e-05	7.64667e-06	4.55192e-05	1.67495	683.5	0.002277	0.00115707	0.00146763	0.00190125	6.70098	11112.2
BG02007	79.1636	160.693	2.10833e-05	7.16972e-06	6.36073e-05	7.99448e-06	316.656	642.772	0.00095283	0.00131134	0.00183705	0.000910941	8582.36
BG02008	82.4093	4.85756e-05	1.08265e-05	4.82298e-06	1.93146e-05	4.33209e-06	329.638	0.00166232	0.000994389	0.000931868	0.00152163	0.000971773	4794.75
BG02009	105.756	223.095	98.3494	4.20789e-05	2.33064e-05	5.9523e-05	423.025	892.383	393.399	0.00201508	0.00202517	0.0014811	10606.4
BG02010	0.00157004	0.00148936	388.808	3.49899e-05	218.133	0.00523874	0.00769772	0.00652931	1555.23	0.00167909	872.536	0.0210668	22688.1
BG02011	1.85519e-05	0.000406274	7.12501	4.81424e-06	3.43856e-05	1.61813e-07	0.000990398	0.00381071	28.5009	0.000930271	0.00238601	0.000786152	542.94
BG03001	0.0568547	6.6814e-05	200.41	51.6809	2.83972e-05	1.47028e-05	0.227471	0.00216783	801.641	206.726	0.00197699	0.00152982	11751.7
BG03002	8.68537e-06	228.999	347.01	265.851	3.51498e-05	1.89209e-05	0.00194479	916	1388.04	1063.41	0.00200377	0.00116387	48009.5
BG03003	44.4587	0.000146997	166.809	1.45373e-05	3.34854e-05	1.97244e-05	177.837	0.00295074	667.239	0.00209964	0.00241499	0.00196512	9371.59
BG03004	121.014	0.000132735	293.995	27.7254	9.38938e-05	6.83954e-06	484.06	0.00257732	1175.98	110.904	0.00230975	0.00116919	18774.7
BG03005	8.84407e-06	21.0082	463.723	137.939	0.0161134	3.23007e-05	0.00191352	84.035	1854.89	551.758	0.0668079	0.00256398	46146.4
BG03006	2.11128e-05	2.59139e-05	440.754	147.637	2.05601e-05	1.25516e-05	0.00132903	0.0012625	1763.02	590.549	0.00122884	0.00119054	30581.5
BG03007	4.28387e-05	4.49048e-05	6.04733e-05	131.974	3.18071e-05	1.00651e-05	0.00230827	0.00225712	0.00152026	527.899	0.00216422	0.00132641	28622.5
BG03008	6.90444e-05	3.77812e-05	279.514	53.3941	2.95053e-05	1.28251e-05	0.00225393	0.00196886	1118.06	213.579	0.00190593	0.0013459	13484.8
BG03009	90.2691	3.10157e-05	0.00317572	1.51949e-05	3.34761e-05	64.0152	361.08	0.0021078	0.013089	0.00229371	0.00209238	256.063	20198.8
BG03010	243.998	4.91943	758.755	6.7119e-06	72.4443	2.03671e-05	975.993	19.6796	3035.02	0.00164115	289.779	0.00193928	46358.1
BG03011	28.7602	3.17392e-05	85.6113	1.2763e-05	2.40919e-05	8.58787e-05	115.044	0.00192477	342.447	0.00214469	0.00186548	0.00172877	5506.62
BG03012	73.285	24.9907	210.715	1.04446e-05	4.42162e-05	3.60162e-05	293.143	99.9647	842.862	0.00194645	0.0019023	0.0015823	11483.8
BG03013	169.726	1.23609e-05	433.944	7.9849e-06	1.00987e-05	2.4484e-05	678.905	0.00115322	1735.78	0.00115436	0.00113725	0.00163314	24721.9
BG03014	8.30164e-06	3.61739e-05	121.656	166.242	154.861	77.8352	0.00197352	0.00183043	486.626	664.971	619.446	311.342	33810.9
BG03015	0.000221331	0.000150837	149.83	111.171	5.89348e-05	2.07676e-05	0.00404152	0.00356716	599.323	444.687	0.00311871	0.00202328	13631.5
BG03016	1.0789e-05	1.61315e-05	539.554	2.88759e-05	15.5621	0.00024639	0.00151726	0.00150324	2158.22	0.00158066	62.2504	0.00333276	18693.8
BG03017	9.38558e-05	430.236	684.326	104.934	0.000321435	1.32967e-05	0.0025481	1720.95	2737.31	419.739	0.00351508	0.00188637	37974.8
BG04001	39.7777	0.000175356	248.14	4.99083e-05	4.24623e-05	1.30414e-05	159.114	0.00355028	992.562	0.00321706	0.00290658	0.00158437	9858.78
BG04002	101.113	0.000366518	255.305	126.005	4.09799e-05	2.30088e-05	404.457	0.00397121	1021.22	504.023	0.00266897	0.00188615	25582
BG04003	0.0597081	520.335	7.76574e-05	396.971	5.18293e-05	8.94905e-06	0.260596	2081.34	0.00145058	1587.89	0.00283851	0.00121691	39651.3
BG04004	0.000306306	0.00272984	382.364	266.564	3.86389e-05	1.84426e-05	0.00370091	0.0126746	1529.46	1066.26	0.00237891	0.00151027	33770.1
BG04005	7.02858e-05	181.446	226.695	4.74448e-05	0.000145442	7.85989e-06	0.00252645	725.788	906.781	0.00239768	0.00265911	0.00118335	11399.8
BG04006	6.17823e-05	72.914	264.895	235.656	3.34944e-05	2.63704e-05	0.00291875	291.659	1059.58	942.627	0.00222139	0.0021216	31846.2
BG04007	2.21858e-05	219.359	39.3555	195.152	7.04685e-05	1.34574e-05	0.00227699	877.437	157.423	780.609	0.0023594	0.00122456	25631.4
BG04008	6.28334e-05	4.20931	128.567	114.376	4.74048e-05	2.33079e-05	0.00287158	16.8401	514.269	457.508	0.00259325	0.00196994	15709.4
BG04009	54.6478	0.000158941	7.47436e-05	113.563	1.61672e-06	5.08151e-06	218.594	0.00258103	0.00123559	454.256	9.10995e-06	0.000990079	17412.2
BG04010	7.00082e-05	292.64	0.000372006	210.693	62.5327	9.60738e-06	0.00336361	1170.56	0.00237065	842.777	250.134	0.00124374	18355.6
BG05001	288.48	7.61229e-05	719.005	1.44557e-05	2.94159e-05	2.34147e-05	1153.92	0.00246608	2876.02	0.00238323	0.00225958	0.00249768	42400.6
BG05002	1.01841e-05	511.139	478.149	229.156	1.77507e-05	324.587	0.00183412	2044.56	1912.6	916.625	0.0017042	1298.36	55615.2
BG05003	2.26026e-05	275.637	396.515	86.3111	3.16537e-05	3.63689e-05	0.00237813	1102.55	1586.06	345.247	0.00203893	0.00345494	24561.4
BG05004	115.727	3.23556e-05	287.348	1.4399e-05	1.78614e-05	2.40038e-05	462.91	0.00167925	1149.4	0.00211702	0.00159458	0.00277542	17467.1
BG05005	57.8594	0.000403639	385.157	0.000104927	202.276	3.09169e-05	231.44	0.00317588	1540.63	0.00228616	809.107	0.00335002	24499.5
BG05006	43.7936	2.23686e-05	231.515	17.0125	1.24439e-05	3.60382e-05	175.177	0.00124886	926.065	68.0522	0.001199	0.00343499	12828.1
BG05007	3.10043e-05	41.693	736.324	284.489	2.66377e-05	2.67441e-05	0.00220787	166.774	2945.3	1137.96	0.00160351	0.00249988	45834.1
BG05008	0.000162572	7.68998e-05	420.714	263.131	2.01991e-05	2.18439e-05	0.00243716	0.00192092	1682.86	1052.52	0.00169102	0.00182403	35632.9
BG05009	235.297	0.0102902	312.999	8.3873e-05	20.9058	2.48462e-05	941.189	0.0443063	1252	0.00287299	83.6256	0.00321573	17868
BG05010	103.89	236.235	308.864	1.06166e-05	1.66745e-05	86.6917	415.579	944.94	1235.46	0.00166026	0.00144595	507.158	24304.7
BG05011	9.70807e-05	5.2016e-05	471.889	257.006	3.57159e-05	2.3541e-05	0.00282358	0.00215932	1887.56	1028.03	0.00206123	0.00196087	47829.2
BG05012	8.58501	1.54874e-05	295.346	44.4606	1.01769e-05	3.38741e-05	34.342	0.00109061	1181.39	177.844	0.00106303	0.00346999	16045.3
BG05013	298.065	0.000197462	556.793	55.7094	3.60967e-05	2.81093e-05	1192.26	0.00308407	2227.18	222.841	0.00236933	0.00290152	35712.3
BG05014	227.774	305.333	494.987	2.38267e-05	5.26143e-05	71.3455	911.099	1221.34	1979.95	0.00211019	0.00202373	285.389	41236.9
BG05015	2.14717e-05	5.27508e-05	417.613	110.932	2.45008e-05	1.28279e-05	0.00188501	0.00197176	1670.45	443.731	0.00182209	0.00140917	25959.2
BG05016	83.4772	308.724	464.781	7.47417e-06	2.91088e-05	3.21746e-05	333.911	1234.9	1859.13	0.0013998	0.00135638	0.00398754	23287.3
BG06001	1.10759e-05	1.51256e-05	2.34719e-05	6.47712e-06	2.09734e-05	156.415	0.00105626	0.00115084	0.00104248	0.00103334	0.00116631	625.661	17452.6
BG06002	3.83737e-05	0.00132199	0.00157964	1.70065e-05	4.74087e-05	315.837	0.00109124	0.00603573	0.00694368	0.00100202	0.0012896	1263.35	13385.4
BG06003	4.67402e-06	3.75331e-06	9.58251e-05	8.82761e-08	5.58233e-06	180.762	0.00079712	0.000816577	0.00163176	0.000791016	0.000816214	723.051	21913.2
BG06004	4.89914e-06	1.29267e-05	2.84248e-05	5.87676e-06	6.92099e-06	218.446	0.000773175	0.000940001	0.00101738	0.000768478	0.000920869	873.785	14760.3

## Sheet: seasonal_spatial_opt
FIPS2	AREA_AUS	AREA_AMAN	AREA_BORO	AREA_KHARIF1	AREA_KHARIF2	AREA_RABI	N_AUS	N_AMAN	N_BORO	N_KHARIF1	N_KHARIF2	N_RABI	VALUE
BG01001	135.383	0.00351795	0.000419274	0.000845629	0.024077	6.34063e-05	541.533	0.017879	0.00371504	0.00928156	0.096612	0.000958145	2380.77
BG01002	0.00430924	0.00688407	7.46342e-05	0.00635687	0.00970413	6.73373e-05	0.0269177	0.0298585	0.00125679	0.0262293	0.0396015	0.000994979	0.833692
BG01003	0.00329359	0.00891494	0.00017509	0.000257552	0.00864104	5.35294e-05	0.0158605	0.0362863	0.00306379	0.00318227	0.0397691	0.000883041	0.75892
BG01004	60.2061	0.0004241	103.099	0.00322067	110.964	0.00105075	240.828	0.00423658	412.399	0.0276133	443.858	0.00891791	8661.99
BG01005	0.00587576	0.0021567	486.85	0.00035916	0.0319721	4.6427e-05	0.0259248	0.011891	1947.4	0.00438922	0.146218	0.000762213	22773.1
BG01006	0.00927761	0.00503462	129.597	0.00610635	0.0020782	0.000138151	0.0382404	0.0211286	518.389	0.0259162	0.0138527	0.00174886	4070.96
BG02001	69.5135	0.00029334	72.4049	5.61158e-05	0.00150365	5.04088e-05	278.055	0.00250694	289.621	0.000935942	0.0105272	0.000947094	8408.54
BG02002	0.000988061	0.00119125	0.000109428	0.000597038	0.00101017	356.978	0.00798461	0.00887255	0.00213654	0.00569052	0.00795091	1427.91	33078.3
BG02003	134.46	41.6625	295.055	6.60375e-05	0.000710589	0.000391645	537.843	166.653	1180.22	0.00144676	0.00974753	0.00508554	16969.3
BG02004	6.53306e-05	0.000576647	6.52893e-05	5.09625e-05	0.00026858	4.19347e-05	0.000898212	0.00490449	0.000795798	0.000787093	0.00282024	0.000709529	0.0314912
BG02005	0.00394379	0.0103395	0.000611549	9.58391e-05	0.00320902	0.000177359	0.0172214	0.0419228	0.00649052	0.00142132	0.0159249	0.0020731	0.450514
BG02006	170.87	1.83682e-05	0.00189322	4.81315e-05	0.00153741	202.088	683.482	0.000116805	0.00781864	0.000983104	0.0112319	808.353	32544.2
BG02007	79.1569	0.00243064	9.2033e-05	5.31574e-05	0.00159471	6.66539e-05	316.629	0.0107906	0.00100824	0.000968608	0.0101924	0.000858599	4525.35
BG02008	168.054	0.000337367	0.00155819	4.53304e-05	0.000755858	6.25917e-05	672.217	0.0025629	0.00666463	0.000748424	0.00644025	0.00088744	9777.83
BG02009	95.545	223.095	214.972	0.000435765	0.000151281	0.00146174	382.182	892.383	859.891	0.00568298	0.00236359	0.00834421	14045.3
BG02010	0.004404	0.00416615	2.37696e-05	0.00018437	0.00090552	0.000194572	0.0190162	0.0188232	0.00093717	0.00238034	0.00753619	0.00189798	0.215364
BG02011	54.7389	142.017	142.006	5.63495e-05	0.00140673	3.63205e-05	218.956	568.072	568.025	0.000822466	0.0137047	0.000621828	16546.9
BG03001	0.00451405	0.0067614	200.361	87.853	0.000359111	9.96339e-05	0.029269	0.0276815	801.445	351.414	0.00464866	0.00153027	13830
BG03002	0.00010913	0.0136708	3.22871e-05	265.842	0.000312204	8.46656e-05	0.00188852	0.0575011	0.00106652	1063.37	0.00401358	0.00112343	31927.3
BG03003	44.4574	135.629	193.949	6.86898e-05	0.0012154	0.00019402	177.833	542.519	775.8	0.00140665	0.0126388	0.00296676	13249.6
BG03004	148.731	0.0047884	293.791	0.000961068	0.00130639	6.63449e-05	594.925	0.0224346	1175.16	0.0100653	0.0111195	0.000998325	17645.8
BG03005	0.000110498	0.0126183	463.707	137.937	0.00284342	0.000121722	0.00211564	0.0510124	1854.83	551.75	0.0146769	0.00275192	45773
BG03006	0.000260597	0.000265825	447.048	147.377	0.000114624	7.88913e-05	0.00280863	0.0026781	1788.19	589.51	0.00145374	0.00110087	30800.2
BG03007	5.58342e-05	0.00173273	220.443	176.197	0.000808059	0.000116939	0.00124382	0.0141272	881.773	704.79	0.00898975	0.00159056	45972.1
BG03008	0.00498574	0.000853982	279.46	0.0268142	0.000277366	8.01922e-05	0.0225517	0.00839263	1117.84	0.107616	0.00361469	0.00120216	10799.7
BG03009	82.2597	0.000347143	5.85842e-05	6.71105e-05	0.000119929	177.151	329.042	0.00499947	0.00105011	0.00143779	0.00332152	708.608	44615
BG03010	243.996	0.00937341	758.721	5.2125e-05	0.00152514	0.000171426	975.986	0.0380248	3034.89	0.00107283	0.00971038	0.00263668	43165.8
BG03011	28.7586	0.00245671	0.0221867	5.87238e-05	0.000226856	94.9411	115.04	0.0125738	0.0891337	0.00129055	0.00309492	379.766	12168.9
BG03012	73.2828	0.00168655	210.35	5.85531e-05	0.000707974	0.00030291	293.134	0.0100177	841.401	0.00123669	0.00707297	0.00345513	10915.6
BG03013	169.702	0.000110439	459.944	6.1275e-05	0.000117245	9.45221e-05	678.809	0.00139754	1839.78	0.000963808	0.00141308	0.00163767	25622.7
BG03014	0.000142022	0.000171095	216.785	166.221	0.00877833	0.000452491	0.00234898	0.00213724	867.139	664.885	0.0397723	0.00406638	24264.8
BG03015	0.00114626	73.057	149.805	114.778	0.0159406	0.000224333	0.0152983	292.231	599.222	459.115	0.0643386	0.00338938	14879.9
BG03016	0.000102728	0.000141683	555.097	0.000112996	0.000311529	0.0010604	0.001572	0.00199572	2220.39	0.00168265	0.00361382	0.0115488	18104.1
BG03017	0.00787068	1.65186e-05	684.303	0.000203519	0.000184963	0.000406069	0.0336802	0.00209421	2737.21	0.00276488	0.00265466	0.00622789	26122.6
BG04001	190.062	0.00552011	248.077	0.00114715	0.00103287	0.000139098	760.251	0.0416433	992.311	0.0144782	0.0122851	0.00219551	11937.3
BG04002	0.000447356	51.2842	255.183	227.12	0.000872612	0.000391546	0.00727988	205.14	1020.74	908.483	0.0107747	0.00491156	36378.3
BG04003	0.00459188	520.339	133.26	402.991	0.0019913	7.84556e-05	0.0337313	2081.36	533.042	1611.97	0.0184457	0.00109878	44854
BG04004	0.0061674	128.655	382.369	340.099	0.000606596	0.000146161	0.0379413	514.624	1529.48	1360.4	0.00760432	0.00199977	41786
BG04005	0.00413781	0.0185633	4.8849e-05	0.00114991	0.00450852	6.88941e-05	0.0205775	0.0752579	0.00118823	0.0110763	0.0217969	0.00101906	0.564731
BG04006	0.00149941	227.821	264.871	235.638	0.000308277	0.000371746	0.0163221	911.284	1059.49	942.556	0.00430017	0.00510125	35028.3
BG04007	0.000442617	218.814	100.545	195.143	0.00376982	8.25008e-05	0.0061653	875.259	402.181	780.573	0.0195353	0.00114618	27514.4
BG04008	0.000681875	82.9265	128.497	114.365	0.00145486	0.000275071	0.0096498	331.708	513.991	457.461	0.0143043	0.00389313	17108.9
BG04009	168.186	0.0145873	0.000187202	0.0184607	0.00164841	5.95337e-05	672.748	0.0588047	0.00150536	0.0745901	0.00919914	0.000869081	8720.02
BG04010	0.0266989	355.144	0.000201288	210.477	0.00771298	7.1976e-05	0.107793	1420.58	0.00176318	841.911	0.0387264	0.00106591	16991.7
BG05001	288.479	232.991	718.982	7.45338e-05	0.000596954	0.000380818	1153.92	931.965	2875.93	0.0015829	0.00725689	0.00586494	47118.7
BG05002	0.00815347	0.00227265	802.727	0.0111748	0.000207655	0.00122818	0.0334945	0.0201029	3210.91	0.051737	0.0027033	0.01808	24698.4
BG05003	0.00166847	278.662	396.504	86.2854	0.000341736	0.000218041	0.0150258	1114.65	1586.02	345.144	0.00437481	0.00536403	24618.3
BG05004	115.726	0.000327374	287.338	7.50345e-05	0.00906927	0.000592755	462.905	0.00249711	1149.36	0.00150579	0.0368388	0.0088978	17467.3
BG05005	57.8549	0.0127061	385.148	0.000749943	0.0102392	0.000501401	231.422	0.0513142	1540.59	0.00812454	0.0415607	0.00863911	14561.5
BG05006	0.238936	0.000101176	231.503	60.565	7.63494e-05	0.000840348	0.988837	0.00127286	926.015	242.262	0.00107433	0.0130141	18330.4
BG05007	0.0216576	0.00420931	736.308	284.217	0.000124223	0.000588765	0.0922526	0.0194254	2945.23	1136.87	0.00174653	0.00522528	44983.5
BG05008	0.0135872	0.00591242	420.693	286.61	0.000122649	0.000307158	0.0547193	0.0249653	1682.77	1146.44	0.00181159	0.00296737	37149
BG05009	234.926	0.00738224	312.993	0.00940779	172.257	0.0006374	939.707	0.0478231	1251.97	0.0423118	689.03	0.00590325	27104.4
BG05010	103.886	0.0026036	395.548	6.25574e-05	9.88867e-05	0.00159321	415.547	0.0128354	1582.2	0.00117051	0.00139567	0.0189763	18734.4
BG05011	0.000165795	0.00996243	471.858	376.074	0.0141463	0.000877378	0.00305093	0.0430158	1887.43	1504.3	0.0581611	0.00699634	62603.4
BG05012	10.3639	0.000103675	295.336	42.6761	6.88025e-05	0.00121965	41.4618	0.00124942	1181.35	170.706	0.000966873	0.0120419	15869.2
BG05013	0.000340615	167.055	556.782	353.792	0.000584067	0.00123075	0.00560546	668.223	2227.13	1415.17	0.0073385	0.0121147	69392.9
BG05014	227.772	8.29518e-05	566.324	8.9549e-05	0.000728418	0.00249117	911.09	0.0026655	2265.3	0.00169173	0.00740693	0.027097	32711.3
BG05015	0.000103427	0.00420623	569.677	110.939	0.000210152	7.92243e-05	0.00174704	0.0201067	2278.71	443.76	0.00283655	0.00128116	30678.8
BG05016	83.4742	0.000875974	464.769	5.53219e-05	8.29274e-05	0.00127325	333.898	0.00625133	1859.08	0.00102368	0.00116884	0.0112856	17146
BG06001	8.04044e-05	9.11144e-05	7.5485e-05	5.90811e-05	0.000112729	0.00159649	0.00107559	0.00119698	0.00151839	0.000886034	0.00136817	0.00742288	0.193744
BG06002	7.18915e-05	0.000164013	0.000117723	5.89217e-05	7.20507e-05	5.57595e-05	0.000950411	0.00184254	0.00123935	0.000847975	0.00101933	0.000896743	0.0144384
BG06003	4.88802e-05	5.08418e-05	0.000161534	4.30687e-05	5.1805e-05	524.865	0.000720499	0.000749996	0.00205125	0.000673068	0.00074134	2099.46	63627.4
BG06004	5.04498e-05	6.25847e-05	9.79146e-05	4.46698e-05	5.60941e-05	0.000132051	0.000719533	0.000871173	0.00109731	0.000666042	0.000815376	0.00125168	0.0176356

## Sheet: int_opt
FIPS2	DP_AUS	DP_AMAN	DP_BORO	DP_KHARIF1	DP_KHARIF2	DP_RABI	AREA_AUS	AREA_AMAN	AREA_BORO	AREA_KHARIF1	AREA_KHARIF2	AREA_RABI	N_AUS	N_AMAN	N_BORO	N_KHARIF1	N_KHARIF2	N_RABI	VALUE
BG01001	0.0127993	0.148994	0.00505586	0	0.00430944	-0.0536116	103.341	249.333	1.03073	32.392	35.8372	47.7881	413.364	997.331	4.1229	129.568	143.349	191.153	8303.59
BG01002	0.00340599	0.0865644	0.374404	0.11358	0.00768385	-0.573782	42.5531	316.646	150.425	75.2142	57.5396	97.8707	170.213	1266.59	601.7	300.857	230.158	391.483	16430.6
BG01003	0.0431769	0.158165	0.472961	0	0.00863928	-0.436827	214.491	433.489	135.006	36.314	60.9675	135.124	857.964	1733.96	540.022	145.256	243.87	540.495	22750.1
BG01004	0.00342599	0.032776	0.102844	0.0312336	0.00357186	-0.0898543	32.9797	124.839	25.2789	25.579	27.7167	37.9574	131.919	499.357	101.116	102.316	110.867	151.83	6946.33
BG01005	0.00731585	0	-0.00794073	-0.119285	0.00844165	-1.01278	71.0986	497.217	2.75993	54.1935	68.941	51.2751	284.394	1988.87	11.0397	216.774	275.764	205.1	15195.1
BG01006	0.0038133	0.0384504	0.13272	0.033212	0.00386498	-0.208563	36.6086	161.074	57.1047	31.0237	30.7615	43.421	146.434	644.294	228.419	124.095	123.046	173.684	7345.02
BG02001	0.00681201	0	0.239172	-0.145102	0.0062972	-0.176193	30.228	27.931	17.5006	39.2815	44.477	54.4079	120.912	111.724	70.0025	157.126	177.908	217.632	7876.32
BG02002	0.00160361	0.0120809	0.364236	-0.034623	0.00194085	-0.204869	20.0571	167.141	311.517	16.1893	11.2009	45.7108	80.2284	668.563	1246.07	64.7573	44.8036	182.843	17366.3
BG02003	0.00684099	-0.0520605	0.317439	-0.232456	0.000646021	-0.411247	24.7003	106.134	184.704	40.1915	33.7467	81.9712	98.8013	424.537	738.816	160.766	134.987	327.885	12015.1
BG02004	0.0129863	0.154824	0.259713	-0.0833921	0.0119893	-0.438993	87.8979	434.17	168.667	54.368	62.7017	93.0108	351.591	1736.68	674.669	217.472	250.807	372.043	20446.4
BG02005	0.0193826	-0.108873	0.274042	-0.249183	0.00724073	-0.668252	175.277	333.118	388.987	29.1879	34.4083	91.6153	701.108	1332.47	1555.95	116.752	137.633	366.461	27187.9
BG02006	0.00252889	0	0.0386133	-0.0514191	0.00316997	-0.120361	8.83315	192.165	126.673	22.3985	23.565	36.3422	35.3326	768.66	506.693	89.5939	94.26	145.369	11921.9
BG02007	0.00535308	0	0.0353421	-0.00901772	0.00270836	-0.135657	20.9103	161.153	83.9412	16.7902	18.414	25.4414	83.6412	644.612	335.765	67.1608	73.656	101.765	9921
BG02008	0.00281707	0.0868568	0.175927	-0.0295425	0.0157906	-0.0339801	10.6779	69.8392	26.699	98.1699	105.2	108.111	42.7117	279.357	106.796	392.68	420.799	432.444	12618
BG02009	0.0100895	0.0990928	0.33959	0.00135868	0.000509249	-0.227858	69.5844	191.967	75.06	28.7734	31.1311	137.161	278.338	767.868	300.24	115.094	124.524	548.645	17889.7
BG02010	0.0122536	0	0.372357	-0.0898591	0.00485528	-0.685127	92.3208	357.45	216.605	35.3453	39.038	96.0653	369.283	1429.8	866.419	141.381	156.152	384.261	24512.7
BG02011	0.00311892	0.0409219	0.0269426	-0.0661175	0.0149858	-0.299919	15.9695	22.6194	18.6379	109.983	114.024	123.382	63.8781	90.4775	74.5516	439.933	456.096	493.528	13530.5
BG03001	0.000163653	0.00319892	0.507032	-0.00167854	0.00111751	-0.299675	1.84606	41.3138	131.702	31.6842	24.7949	68.7094	7.38425	165.255	526.806	126.737	99.1798	274.838	10992.7
BG03002	0.0017088	-0.0163192	0.314487	0.00741075	0.00184878	-0.455765	16.2493	202.764	84.2248	237.21	44.8257	262.804	64.9973	811.055	336.899	948.841	179.303	1051.22	45445.6
BG03003	0.00109259	0.0172416	0.300264	-0.168735	0.00534633	-0.238265	3.36653	105.081	142.129	40.3992	40.5544	42.6276	13.4661	420.323	568.517	161.597	162.218	170.51	12328.4
BG03004	0.00164854	0.00669451	0.692051	-0.00221983	0.00622839	-0.653571	8.29183	68.1757	216.268	102.187	43.4029	77.7283	33.1673	272.703	865.072	408.748	173.612	310.913	20583.8
BG03005	0.00101144	-0.0629996	0.693211	0.0351466	0.0049206	-0.434767	4.36868	246.341	366.372	124.225	29.2304	97.351	17.4747	985.365	1465.49	496.898	116.922	389.404	48639.1
BG03006	0.00621846	0.0158361	0.480881	-0.0203023	0.00317437	-0.283272	59.6587	190.436	405.415	53.1185	17.1735	41.8677	238.635	761.745	1621.66	212.474	68.694	167.471	27652.9
BG03007	0.000429771	-0.0157297	0.279223	0.16942	0.00400273	-0.472499	3.73024	65.4632	95.5714	106.172	30.2118	95.66	14.921	261.853	382.286	424.689	120.847	382.64	31780
BG03008	0.000231668	0.00310766	0.679565	-0.00288509	0.00247026	-0.480254	3.51415	96.1167	144.957	30.8367	37.3504	134.558	14.0566	384.467	579.829	123.347	149.402	538.231	13036.8
BG03009	6.43648e-05	0.000394224	-0.0869396	-0.000407387	0.00254866	0.0763589	0.232001	51.2639	62.8205	17.5682	13.0799	114.448	0.928005	205.056	251.282	70.2727	52.3196	457.79	29054.6
BG03010	0.0122751	0	-0.102254	-0.0147611	0.0135487	0.208271	41.093	640.114	648.181	76.6629	69.256	110.575	164.372	2560.46	2592.72	306.652	277.024	442.3	45491.8
BG03011	0.000485656	0.00302629	0.123869	-0.00557981	0.000677909	-0.0609495	1.70519	26.8968	65.7871	14.2982	14.0552	29.0235	6.82074	107.587	263.148	57.1928	56.2209	116.094	6460.51
BG03012	0.000221934	0.047828	0.399452	-0.0108361	0.00816933	0	0.818386	102.672	132.629	70.66	64.6144	78.0883	3.27354	410.689	530.515	282.64	258.457	312.353	11828.9
BG03013	0.000284172	-0.0592479	0.314359	-0.137514	0.00328356	-0.148455	1.21208	302.052	430.318	22.6754	13.0469	24.0776	4.84833	1208.21	1721.27	90.7015	52.1875	96.3105	23349.5
BG03014	0.000219155	0.00404986	0.167259	-0.00158183	0.00785762	0.0376167	3.23746	114.317	32.842	149.168	36.8679	184.162	12.9498	457.269	131.368	596.674	147.472	736.648	31134.5
BG03015	0.00228204	-0.00159067	0.0934983	5.36e-08	0.00365533	-0.0580281	22.685	43.6588	54.3025	92.111	31.671	95.5465	90.74	174.635	217.21	368.444	126.684	382.186	13813
BG03016	0.000409051	-0.494819	0.10298	-0.123661	0.00392421	-0.217845	5.53673	213.394	273.518	14.1165	12.0274	36.5237	22.1469	853.578	1094.07	56.4661	48.1096	146.095	16914.6
BG03017	0.000136969	0.0918909	1.60027	-0.0509177	0.0149388	-1.12606	2.07076	288.833	625.759	137.509	106.77	58.5676	8.28303	1155.33	2503.04	550.035	427.079	234.271	40036.6
BG04001	0.00107513	0.0305389	0.23692	-0.0794696	0.000796168	-0.466808	14.3208	176.825	137.653	51.3746	50.9207	62.9675	57.2831	707.3	550.614	205.498	203.683	251.87	9036.26
BG04002	0.00995945	-0.00266479	0.365495	0.00255335	0.00252943	-0.0181623	94.881	84.4772	105.235	72.9773	26.1385	150.07	379.524	337.909	420.94	291.909	104.554	600.28	22003
BG04003	0.00417177	0.0595558	0.780432	-0.03726	0.00587102	-0.353612	50.7094	311.94	439.986	110.763	53.7307	89.4723	202.838	1247.76	1759.94	443.051	214.923	357.889	34939.9
BG04004	0.0065815	0.0493487	0.727023	-0.0256007	0.00352712	-0.670257	75.1854	245.324	262.821	98.44	50.108	119.55	300.741	981.295	1051.28	393.76	200.432	478.199	28462.1
BG04005	0.000404652	0.0544375	0.0951575	0.0229674	0.00484703	-0.322045	8.10201	235.637	125.581	35.8964	33.5193	43.779	32.408	942.548	502.325	143.586	134.077	175.116	11041.7
BG04006	0.00725751	0.0617854	0.410791	0.0928581	0.00200976	-0.287593	68.2206	208.83	83.6735	153.358	56.0675	158.284	272.882	835.318	334.694	613.432	224.27	633.137	29191.4
BG04007	0.000754348	0.0188588	0.110345	-0.00650148	0.00323783	-0.237307	8.18276	145.151	112.31	119.585	22.224	107.055	32.731	580.604	449.24	478.341	88.896	428.22	22296.2
BG04008	0.00414542	-0.00653981	0.124455	0	0.0019906	0.0702042	37.561	63.3204	34.3983	76.816	19.7671	94.1697	150.244	253.281	137.593	307.264	79.0685	376.679	14275.1
BG04009	0.00295113	0.00825329	0.394251	-0.00476191	0.00299435	-0.444098	13.4925	98.8111	161.181	65.3097	13.3998	58.3938	53.9699	395.244	644.725	261.239	53.5991	233.575	18251.3
BG04010	0.00108326	0.0930716	0.0845003	0.127469	0.0072443	-0.435224	15.6495	209.825	184.533	61.0397	35.3538	59.4683	62.5979	839.3	738.13	244.159	141.415	237.873	15533.7
BG05001	0.0140646	0.0384381	1.4885	-0.0903318	0.00222447	-0.868232	47.1657	406.64	612.296	38.2543	29.4475	106.712	188.663	1626.56	2449.18	153.017	117.79	426.85	37193.1
BG05002	0.00159574	0.0879537	0.883936	-0.105937	0.00443703	-0.0682171	19.0617	634.376	511.566	44.5084	42.3485	291.17	76.2468	2537.51	2046.27	178.034	169.394	1164.68	49524.5
BG05003	0.000353294	0.0290656	0.0817963	-0.0212549	0.0012882	0.0948175	3.97533	290.007	309.348	48.1382	22.8245	87.1673	15.9013	1160.03	1237.39	192.553	91.298	348.669	21784
BG05004	0.000185388	0.0038449	0.575846	-0.00738025	0.00379648	-0.392451	0.620035	174.65	193.963	16.7539	13.23	93.3869	2.48014	698.6	775.852	67.0156	52.92	373.548	15592.4
BG05005	0.000902124	0.0342009	0.65272	-0.0226205	0.00437355	-0.450858	3.60949	284.532	320.156	54.1151	18.19	65.0017	14.438	1138.13	1280.62	216.46	72.7599	260.007	23493.5
BG05006	0.00433666	0.0718763	0.333657	-0.152548	0.00371478	-0.33716	12.4661	208.928	132.008	17.6136	22.5876	86.7302	49.8643	835.713	528.032	70.4546	90.3505	346.921	15214.3
BG05007	0.0147883	0.00633877	0.340914	-0.0147407	0.00220272	0.104047	146.282	405.711	509.54	47.0427	37.4055	226.784	585.128	1622.84	2038.16	188.171	149.622	907.136	40733.8
BG05008	0.00201028	0.0631586	0	-0.0196246	0.00157341	-0.668672	16.9541	183.589	167.313	146.855	109.297	253.402	67.8163	734.354	669.25	587.418	437.187	1013.61	33606
BG05009	0.0133951	0.0317274	0.633996	-0.0677623	0.0149833	-0.437399	130.281	120.812	145.714	61.6557	104.843	156.89	521.123	483.246	582.857	246.623	419.371	627.56	23232.2
BG05010	0.00030099	0.0397355	0.786938	-0.0376821	0.00264046	0	1.00349	276.504	280.358	39.0627	23.5549	115.197	4.01394	1106.01	1121.43	156.251	94.2197	460.789	21321.3
BG05011	0.00379917	-0.0403501	0.74658	0.0214505	0.010307	-0.56729	41.9091	233.771	188.176	141.438	52.7784	283.714	167.636	935.085	752.704	565.753	211.114	1134.86	43981.5
BG05012	0.000178601	-0.0210802	0.331591	-0.00816277	0.00593597	-0.434459	0.69213	240.847	104.573	52.3084	31.6092	190.774	2.76852	963.389	418.291	209.234	126.437	763.097	23022
BG05013	0.0124876	0.0137097	0.151241	-0.00873426	0.010217	0.217822	116.338	175.837	169.978	107.834	120.867	386.816	465.35	703.348	679.911	431.338	483.468	1547.27	47629.3
BG05014	0.0124179	0.0638266	1.02598	-0.070351	0.00628723	-0.838542	39.7517	404.407	444.473	44.4148	44.5331	121.86	159.007	1617.63	1777.89	177.659	178.133	487.44	37377
BG05015	0.000796932	-0.00216319	1.3495	0.00326285	0.000998481	-1.05477	11.6756	204.589	468.665	45.6438	20.57	101.184	46.7024	818.354	1874.66	182.575	82.2801	404.735	25643.6
BG05016	0.0112296	0.107899	0.441997	-0.050355	0.012152	-0.162033	36.6445	337.915	192.393	43.5271	80.541	272.388	146.578	1351.66	769.573	174.108	322.164	1089.55	22886.7
BG06001	0.0145248	0.0189384	0.00429958	-0.04992	0.00263624	-0.0834542	111.516	252.147	267.821	10.1249	11.4203	24.6212	446.065	1008.59	1071.28	40.4996	45.6811	98.4849	16366
BG06002	0.0227282	0.106399	0.161524	-0.193517	0.00820254	-0.306441	113.641	242.378	139.121	61.105	64.2739	65.6239	454.563	969.51	556.484	244.42	257.096	262.495	15735.2
BG06003	0.00231892	0.00897725	0.198905	-0.0467332	0.0016386	-0.103856	30.7743	183.739	499.91	12.0194	10.9508	24.9819	123.097	734.954	1999.64	48.0777	43.8031	99.9278	20705.1
BG06004	0.0231361	0.0599263	0.0280609	-0.151896	0.00363742	-0.149977	150.463	350.961	194.714	22.7803	25.411	39.8212	601.853	1403.84	778.854	91.1212	101.644	159.285	17115
