# Supplementary material for: A novel seasonal-spatial integrated model for improving the economic-environmental performance of crop production
Source: MethodsX. 2022 Nov 7;9:101906. doi: 10.1016/j.mex.2022.101906 (PMC9672484; doi:10.1016/j.mex.2022.101906)
Supplement: Supplementary file 4 [file mmc4.xlsx]

## Sheet: readme
Sheet name	Description
parameter	data used to parameterize nonlinear programming model, including
	FIPS2: district code
	district: district index from 1 to 64
	land: district-level physical cropland area
	area: district level baseline year (2017) annual harvested area (derived by multiplying district-level physical cropland area by annual cropping intensity)
	value: district-level baseline year (2017) value of total crop production
ndr	nitrogen delivery ratio calculated from InVEST
ci_ratio	district- and season-specific potential cropping intensity (0-1), multiplying ci_ratio by land yields season-specific land area potentially suitable for crop production
delta	district-level season- and crop-specific total factor productivity, calculated in the calibration process, see Eqn. (13) in the main text
p	district-level season- and crop-specific price in the baseline year (2017)
p_n	district-level the price of nitrogen inputs adjusted according to the price of urea, and further divided by delta, see Eqn. (11) in the main text
c0	district-level season- and crop-specific average production cost associated with nitrogen application in the baseline year (2017), see Eqn. (11) in the main text
s	district-level season-specific crop area share in the baseline year (2017), see Eqn. (8) in the main text
me_rice	district-level season-specific marginal effects of crop net price of rice on rice and non-rice crop shares, see Eqn. (9) in the main text for formula calculation
me_nrice	district-level season-specific marginal effects of crop net price of non-rice crops on rice and non-rice crop shares, see Eqn. (9) in the main text for formula calculation

## Sheet: parameter
FIPS2	district	land	area	value
BG01001	1	343	470.043	6312.14
BG01002	2	374.186	740.249	15640.1
BG01003	3	494.457	1015.52	19959.8
BG01004	4	152.556	274.351	4881.5
BG01005	5	566.158	767.005	12901
BG01006	6	191.835	359.993	6624.43
BG02001	7	72.408	213.867	3412.13
BG02002	8	357.228	571.816	17809
BG02003	9	305	471.448	11448
BG02004	10	496.872	900.816	21038.1
BG02005	11	527	1052.59	29910.2
BG02006	12	215.73	409.977	11111.9
BG02007	13	179.567	326.65	8582.1
BG02008	14	175.039	418.697	4793.61
BG02009	15	223.098	533.757	10606.4
BG02010	16	396.488	836.824	22687.7
BG02011	17	142.02	404.72	542.705
BG03001	18	200.411	300.05	11751.7
BG03002	19	347.029	848.078	48009.3
BG03003	20	194	374.158	9368.9
BG03004	21	293.996	516.054	18774.3
BG03005	22	463.723	867.888	46146.4
BG03006	23	447.283	767.67	30581.1
BG03007	24	230	396.809	28622.4
BG03008	25	279.515	447.333	13484.8
BG03009	26	177.268	259.412	20198.8
BG03010	27	758.756	1586.01	46357.9
BG03011	28	95	151.766	5505.87
BG03012	29	210.717	449.482	11483.5
BG03013	30	460	793.382	24721.2
BG03014	31	217.004	520.595	33810.8
BG03015	32	149.849	339.977	13631.4
BG03016	33	736	555.117	18693.5
BG03017	34	684.327	1219.51	37974.5
BG04001	35	296	494.062	9858.24
BG04002	36	255.305	533.779	25581.9
BG04003	37	529.458	1056.6	39650.9
BG04004	38	382.371	851.428	33769.4
BG04005	39	289	482.515	11399.5
BG04006	40	264.897	728.48	31845.8
BG04007	41	219.365	514.508	25631.1
BG04008	42	128.568	326.042	15709.4
BG04009	43	219.575	410.588	17411.8
BG04010	44	376	565.869	18355.4
BG05001	45	719.008	1240.52	38140.4
BG05002	46	802.736	1543.03	55615
BG05003	47	396.515	761.46	24561.4
BG05004	48	287.35	492.604	17303.1
BG05005	49	385.158	745.604	24499.3
BG05006	50	231.516	480.334	12828
BG05007	51	736.324	1372.77	45833.7
BG05008	52	420.715	877.409	35632.6
BG05009	53	313	720.195	17867.6
BG05010	54	395.555	735.68	24304.7
BG05011	55	471.89	941.787	47829.1
BG05012	56	295.347	620.875	16045.1
BG05013	57	556.794	1077.67	35712.2
BG05014	58	566.333	1099.44	41236.9
BG05015	59	569.849	852.327	25958.9
BG05016	60	464.781	963.409	23287.2
BG06001	61	364	677.651	17452.2
BG06002	62	340	686.142	13385.2
BG06003	63	524.892	762.375	21913.1
BG06004	64	434	784.15	14759.8

## Sheet: ndr
district	season1	season2	season3
1	0.137809	0.172621	0.286663
2	0.149447	0.158945	0.28079
3	0.188981	0.200765	0.326333
4	0.0956775	0.107848	0.193539
5	0.168082	0.19916	0.342354
6	0.131533	0.152055	0.256639
7	0.271471	0.186714	0.24309
8	0.202778	0.203981	0.245483
9	0.129789	0.112062	0.162547
10	0.345513	0.249174	0.408325
11	0.212398	0.187391	0.259147
12	0.213296	0.181031	0.305142
13	0.241873	0.197763	0.361748
14	0.345513	0.214004	0.331612
15	0.167099	0.158067	0.253427
16	0.201016	0.197576	0.325975
17	0.345513	0.135429	0.408325
18	0.14347	0.164255	0.212383
19	0.161444	0.165016	0.289742
20	0.148437	0.133206	0.163718
21	0.157073	0.153881	0.276158
22	0.166488	0.171523	0.128071
23	0.253146	0.271071	0.275813
24	0.145233	0.149777	0.24333
25	0.1584	0.171438	0.24231
26	0.13511	0.156235	0.223384
27	0.190053	0.203197	0.167719
28	0.144091	0.173021	0.215641
29	0.158207	0.17987	0.218641
30	0.279437	0.285271	0.20303
31	0.157385	0.187257	0.262304
32	0.101704	0.106167	0.159369
33	0.212536	0.218927	0.140103
34	0.136956	0.135987	0.168866
35	0.100655	0.110923	0.202959
36	0.111128	0.121493	0.172818
37	0.107922	0.116374	0.265751
38	0.124414	0.137262	0.217294
39	0.139219	0.150629	0.272974
40	0.117364	0.146191	0.154098
41	0.141757	0.150182	0.26846
42	0.118251	0.127614	0.165491
43	0.169072	0.161404	0.326438
44	0.101635	0.123525	0.260717
45	0.130216	0.142088	0.127587
46	0.17441	0.189331	0.0863178
47	0.137848	0.160365	0.0931094
48	0.147042	0.201366	0.114061
49	0.171159	0.175807	0.0955873
50	0.173664	0.271379	0.0937753
51	0.150198	0.206059	0.130324
52	0.174634	0.190633	0.179724
53	0.118007	0.154284	0.098204
54	0.196869	0.227769	0.0702134
55	0.121805	0.159927	0.165987
56	0.211553	0.306924	0.0924607
57	0.119131	0.136943	0.110179
58	0.155437	0.172094	0.0871084
59	0.172686	0.177775	0.230019
60	0.227331	0.251466	0.0800309
61	0.312022	0.288976	0.330552
62	0.335972	0.288201	0.346229
63	0.406275	0.396487	0.235909
64	0.422529	0.355344	0.345031

## Sheet: ci_ratio
district	season1	season2	season3
1	0.395723	1	0.676645
2	0.395723	1	0.676645
3	0.507233	1	0.951618
4	0.395723	1	0.676645
5	0.470063	1	0.85996
6	0.395723	1	0.676645
7	0.960377	1	1
8	0.430509	0.958716	1
9	0.44086	1	0.967745
10	0.539626	1	0.846906
11	0.430509	0.958716	1
12	0.792077	1	0.938763
13	0.44086	1	1
14	0.960377	1	1
15	0.474047	1	0.963713
16	0.467409	1	0.980647
17	0.960377	1	1
18	0.439643	0.861152	1
19	0.766078	0.713632	1
20	0.22917	0.934912	1
21	0.505923	0.858636	1
22	0.297459	0.934912	1
23	0.330303	0.89231	1
24	0.766078	0.713632	1
25	0.521252	0.797801	1
26	0.509226	0.850332	1
27	0.321576	0.934912	1
28	0.302741	0.934912	1
29	0.34779	0.911357	1
30	0.36897	0.934912	1
31	0.766078	0.713632	1
32	0.766078	0.643042	1
33	0.445522	0.934912	1
34	0.279947	0.934912	1
35	0.642673	1	0.838323
36	0.889623	1	1
37	0.761178	0.982785	1
38	0.889623	1	1
39	0.389097	0.977046	0.78443
40	0.889623	1	1
41	0.889623	1	1
42	0.889623	1	1
43	0.766078	0.713632	1
44	0.560356	1	0.78443
45	0.40122	0.789809	1
46	0.285468	0.905958	1
47	0.217676	0.915464	1
48	0.402743	0.842313	1
49	0.150224	0.788661	1
50	0.262644	1	1
51	0.386364	0.85173	1
52	0.681867	0.803083	1
53	0.751755	0.860359	1
54	0.262644	1	1
55	0.796964	0.732282	1
56	0.179606	0.922583	1
57	0.635418	0.854344	1
58	0.402191	1	1
59	0.19471	0.674048	1
60	0.179606	0.922583	1
61	0.622402	0.992768	1
62	0.627233	0.934444	0.950056
63	0.34031	0.6172	1
64	0.560604	0.917985	0.960045

## Sheet: delta
CROP	DISTRICT	SEASON1	SEASON2	SEASON3
1	1	0.80581	0.593428	1.01671
1	2	0.68365	0.605906	1.38494
1	3	0.669161	0.894054	1.3164
1	4	0.79865	0.553915	1.42657
1	5	0.655085	0.650893	2.26462
1	6	0.683416	0.48537	1.47756
1	7	1.99604	0.767365	3.12487
1	8	0.643406	0.662195	1.44247
1	9	2.47571	0.608264	1.31841
1	10	0.721499	0.804579	1.1695
1	11	0.778374	0.768012	1.36372
1	12	2.55262	0.797734	1.34361
1	13	2.28072	0.866317	1.29038
1	14	2.32119	0.952348	1.28203
1	15	0.864196	0.950931	1.44008
1	16	0.727806	0.753355	1.71115
1	17	1.68519	0.942715	3.49669
1	18	0.730552	0.537864	1.58836
1	19	0.493865	0.701549	1.48645
1	20	2.60891	0.845123	1.44822
1	21	1.77266	0.499364	1.74271
1	22	2.05979	0.742584	1.43251
1	23	0.736292	0.775601	1.56159
1	24	0.450346	0.511551	1.54883
1	25	0.5163	0.380967	1.61176
1	26	2.47329	0.330037	1.50376
1	27	2.66331	0.806364	1.48194
1	28	2.53927	0.421543	1.39326
1	29	2.41839	0.759114	1.33898
1	30	2.09164	0.724916	1.4865
1	31	0.393915	0.789169	1.46472
1	32	0.592469	0.532348	1.47204
1	33	0.594053	0.743962	1.43637
1	34	0.475962	0.623154	1.57447
1	35	0.653864	0.543212	1.51886
1	36	0.829736	0.737089	1.34463
1	37	0.676946	0.796051	1.48628
1	38	0.671497	0.771287	1.49309
1	39	0.407186	0.69472	1.3919
1	40	0.751133	0.809097	1.43958
1	41	0.744028	0.781913	1.49969
1	42	0.788611	0.735978	1.44039
1	43	1.95026	0.681666	1.51149
1	44	0.569608	0.752247	1.35414
1	45	2.65867	0.787642	1.4078
1	46	0.701137	0.860598	1.47684
1	47	0.759264	0.781792	1.30282
1	48	2.66549	0.810346	1.4799
1	49	2.22772	0.780056	1.47103
1	50	2.77578	0.812557	1.32745
1	51	0.832213	0.764014	1.46054
1	52	0.831792	0.741199	1.66486
1	53	0.760849	0.762981	1.38455
1	54	2.67494	0.835626	1.46101
1	55	0.595656	0.610999	1.42151
1	56	2.29668	0.8277	1.41566
1	57	0.825883	0.791008	1.42145
1	58	2.7855	0.849214	1.58069
1	59	0.485972	0.65845	1.52708
1	60	2.73305	0.865051	1.33189
1	61	0.741985	0.704536	1.31529
1	62	0.824534	0.890769	1.22302
1	63	0.595567	0.634037	1.31564
1	64	0.815389	0.726923	1.09418
2	1	1.02212	1.06744	0.401243
2	2	1.17934	1.18808	0.568636
2	3	1.09602	1.25668	1.76443
2	4	1.06311	1.14909	1.8582
2	5	1.00603	1.09322	0.334238
2	6	1.13232	1.12002	2.30441
2	7	1.0584	1.26406	1.37531
2	8	1.81931	1.54666	3.39471
2	9	0.799271	0.171002	2.13269
2	10	0.247568	1.69601	1.5191
2	11	0.314255	1.88714	2.30872
2	12	0.0748378	1.20101	3.80326
2	13	1.05194	1.31316	1.65608
2	14	1.06351	1.33794	1.30224
2	15	1.11782	0.145441	1.95877
2	16	1.04902	1.11041	1.89839
2	17	1.06675	1.17303	1.24966
2	18	1.67671	0.402399	1.81147
2	19	3.47513	0.368455	1.26692
2	20	1.61065	1.17642	1.7284
2	21	2.51572	1.28112	0.723529
2	22	7.32136	1.50669	1.76127
2	23	2.56281	1.65003	1.78042
2	24	5.83272	1.18309	1.02932
2	25	1.35888	0.590498	1.44281
2	26	1.33326	1.73972	21.3158
2	27	0.773744	1.74662	1.4264
2	28	0.45889	0.43061	7.41624
2	29	0.485891	1.12762	2.24857
2	30	1.79158	2.25154	3.33555
2	31	2.84871	1.90302	1.5489
2	32	2.65566	1.03051	1.20085
2	33	1.75308	2.94167	3.19506
2	34	1.29974	1.24705	0.71433
2	35	0.293384	0.139413	0.756692
2	36	3.44585	0.864111	2.40987
2	37	2.67446	0.974321	1.24573
2	38	2.52317	0.627615	1.70603
2	39	0.553876	1.28812	1.03862
2	40	3.05319	0.319281	1.53705
2	41	3.09306	1.30013	0.74855
2	42	4.04707	0.899355	1.86949
2	43	3.82804	1.99484	0.629077
2	44	1.8973	1.82407	1.16123
2	45	1.64614	0.673792	3.73063
2	46	1.8175	0.932521	3.41132
2	47	2.80219	0.503508	2.06568
2	48	1.98784	2.56229	5.29119
2	49	3.66717	2.1444	2.19194
2	50	6.52884	1.46367	2.75034
2	51	1.57276	0.525846	1.97353
2	52	1.93512	0.128382	0.98193
2	53	1.27436	1.27538	0.933687
2	54	2.04274	0.999761	3.52837
2	55	3.61339	1.74612	1.57369
2	56	5.16121	1.67849	2.29203
2	57	3.78604	0.754692	3.17937
2	58	2.56006	1.258	4.83796
2	59	2.88952	0.433432	0.840091
2	60	2.02794	1.34222	2.14777
2	61	0.56811	2.06032	5.61254
2	62	1.04402	1.13508	1.85423
2	63	0.433257	1.33574	5.47352
2	64	1.05163	1.27519	3.19459

## Sheet: p
CROP	DISTRICT	SEASON1	SEASON2	SEASON3
1	1	18.7258	20.205	18.4756
1	2	24.3481	20.5928	20.5678
1	3	19.6408	17.3881	16.4912
1	4	16.8814	20.8127	19.9779
1	5	19.0938	21.5789	19.4042
1	6	15.7729	20.413	19.972
1	7	21.5205	20.5407	20.4741
1	8	17.8553	18.4623	20.3891
1	9	21.5205	26.2173	18.9369
1	10	21.1558	20.622	20.2554
1	11	22.4434	21.2977	21.2905
1	12	21.5205	19.2774	19.0914
1	13	21.5205	24.6751	22.5556
1	14	21.5205	19.5859	20.6311
1	15	21.5205	20.871	20.4741
1	16	23.0496	19.1232	20.4463
1	17	21.5205	21.5907	20.4741
1	18	24.3481	24.8756	25.9042
1	19	23.3742	20.6878	22.1418
1	20	23.3742	21.1795	24.1663
1	21	23.3742	20.2953	19.2088
1	22	23.3742	20.2031	21.3277
1	23	19.4785	23.6813	23.1902
1	24	25.9714	21.8992	21.3496
1	25	23.3742	24.6751	22.5236
1	26	23.3742	19.2774	21.7967
1	27	23.3742	23.1769	21.2857
1	28	23.3742	22.8245	27.7134
1	29	23.3742	24.8868	20.3163
1	30	23.3742	20.9402	21.9303
1	31	23.3742	21.5862	21.5548
1	32	23.3742	20.5626	18.1279
1	33	22.7249	26.5669	21.3328
1	34	23.3742	24.4181	22.7791
1	35	18.18	22.5001	23.2034
1	36	24.0776	21.1738	21.9398
1	37	24.3481	21.438	22.5858
1	38	22.7249	21.7141	22.9367
1	39	22.8177	22.391	24.0182
1	40	22.7249	21.5136	23.0945
1	41	22.8177	21.8087	19.3994
1	42	19.9655	20.5031	20.4771
1	43	22.8177	21.1697	22.2968
1	44	23.3742	22.0227	23.0365
1	45	21.7884	21.7729	21.2894
1	46	19.4785	26.7718	19.5731
1	47	19.4785	21.2313	21.8539
1	48	21.7884	20.8591	21.2957
1	49	19.4785	19.2136	19.2967
1	50	19.4785	19.0919	20.939
1	51	19.2188	22.1667	24.1239
1	52	18.6669	21.3353	24.9965
1	53	24.7701	24.127	24.771
1	54	19.4785	20.5788	20.2078
1	55	21.7884	22.1514	22.3243
1	56	19.4785	20.6269	20.0152
1	57	25.9714	21.8542	25.1861
1	58	19.4785	21.1375	19.2242
1	59	21.7884	18.5063	19.0914
1	60	19.4785	19.4702	18.1677
1	61	17.8553	19.4814	20.4023
1	62	18.7954	18.0192	18.1677
1	63	16.2321	18.9443	21.0179
1	64	18.3382	20.2799	20.9691
2	1	15.2913	44.1997	18.2313
2	2	27.2044	30.6518	20.0531
2	3	15.5964	41.4815	13.346
2	4	20.5604	30.9423	25.1213
2	5	12.7607	53.1072	18.9996
2	6	20.1125	19.6314	14.1102
2	7	19.7955	23.1517	24.8527
2	8	17.5494	22.1915	23.1768
2	9	24.5198	19.5553	13.6558
2	10	23.746	23.6307	20.0031
2	11	17.871	19.4546	15.9494
2	12	24.0509	25.159	23.8749
2	13	17.2398	24.5948	24.6108
2	14	19.588	23.5917	20.6618
2	15	20.9676	25.6165	26.9488
2	16	16.0061	29.1375	30.9972
2	17	19.2858	24.1822	24.9032
2	18	30.7583	20.4752	17.2179
2	19	30.9743	25.938	26.1266
2	20	29.9004	18.0322	17.6614
2	21	31.6028	14.7858	23.3656
2	22	27.2402	20.5166	17.292
2	23	32.1983	20.9929	17.3591
2	24	33.3262	19.6383	31.9809
2	25	33.1611	16.6409	19.4038
2	26	21.6282	16.0195	8.78662
2	27	22.4677	20.9463	17.6139
2	28	26.1383	16.6357	12.2761
2	29	25.2221	18.2032	15.713
2	30	25.654	18.4762	16.8932
2	31	32.1387	23.9042	32.0269
2	32	28.4633	22.6997	20.824
2	33	23.3922	20.5964	13.9488
2	34	27.0744	23.9308	19.7471
2	35	21.4449	22.8507	14.5779
2	36	31.402	14.3613	14.342
2	37	24.6193	25.0038	18.9591
2	38	26.4281	21.8991	21.4689
2	39	25.0864	22.5269	9.73519
2	40	26.1263	23.7061	23.4864
2	41	29.6893	20.884	32.9529
2	42	22.457	17.7145	16.5418
2	43	30.0587	22.1118	27.3429
2	44	22.5394	19.4255	15.0314
2	45	27.7054	19.4369	7.8155
2	46	26.5739	14.0788	11.2321
2	47	26.4662	17.8301	13.0806
2	48	28.7522	19.1847	7.09581
2	49	26.8919	19.6988	12.1697
2	50	25.9899	13.5993	10.9939
2	51	34.8275	19.0442	14.9516
2	52	29.9189	28.3678	44.506
2	53	28.9114	41.1748	21.8279
2	54	23.8285	12.4157	9.28022
2	55	30.7777	22.8937	26.6044
2	56	26.1328	16.3045	13.0628
2	57	29.9538	20.7006	12.9893
2	58	28.7409	16.9201	10.7258
2	59	36.3504	20.8088	19.5707
2	60	20.177	11.6249	8.57257
2	61	18.8127	20.3276	16.8802
2	62	19.6155	20.6721	19.4071
2	63	18.392	23.818	18.8056
2	64	18.8204	19.6488	17.9594

## Sheet: p_n
CROP	DISTRICT	SEASON1	SEASON2	SEASON3
1	1	0.125839	0.358408	0.0364274
1	2	0.00868589	0.366263	0.0688939
1	3	0.255338	0.374977	0.0895663
1	4	0.129561	0.502849	0.0850924
1	5	0.0685238	0.31094	0.0274377
1	6	0.0958882	0.385296	0.0671692
1	7	0.00815597	0.121677	0.090323
1	8	0.0136781	0.10494	0.100264
1	9	2.71191e-06	0.0670449	0.130572
1	10	0.0614695	0.197371	0.0691594
1	11	0.0420495	0.150967	0.0622174
1	12	4.77533e-06	0.113786	0.0536188
1	13	0.000778734	0.242868	0.10183
1	14	0.0070135	0.203728	0.121645
1	15	0.136021	0.142863	0.183176
1	16	0.0966135	0.291162	0.101865
1	17	0.00966046	0.185409	0.0267772
1	18	0.0217893	0.0230464	0.0557083
1	19	0.10984	0.0794653	0.0569273
1	20	0.00624004	0.151577	0.116295
1	21	4.91355e-05	0.0904093	0.0421945
1	22	0.00010891	0.110545	0.0685259
1	23	0.029627	0.0744366	0.0493123
1	24	0.158711	0.128601	0.0735475
1	25	0.0183818	0.0545153	0.0894045
1	26	4.14621e-06	0.191821	0.1291
1	27	1.3654e-06	0.135758	0.0622939
1	28	3.30476e-06	0.10853	0.0827895
1	29	3.77787e-06	0.15669	0.115051
1	30	3.78687e-06	0.0966469	0.0712425
1	31	0.0498302	0.1282	0.0728718
1	32	0.179521	0.175653	0.106123
1	33	0.0117497	0.125823	0.06327
1	34	0.0349632	0.132584	0.0574267
1	35	0.00985288	0.0515999	0.052666
1	36	0.0783685	0.0340233	0.0525066
1	37	0.033892	0.0410811	0.0485331
1	38	0.047732	0.0435591	0.0567264
1	39	0.0106183	0.102479	0.00842218
1	40	0.107222	0.0610642	0.046395
1	41	0.029381	0.116134	0.0543146
1	42	0.111061	0.0444388	0.04324
1	43	2.39741e-05	0.102669	0.0778925
1	44	0.0252505	0.0888586	0.0318201
1	45	1.31649e-06	0.0616204	0.0754324
1	46	0.0115821	0.0590264	0.0594029
1	47	0.0131848	0.0294172	0.0532162
1	48	4.47431e-06	0.13544	0.0756174
1	49	2.062e-05	0.115546	0.0546865
1	50	0.0058649	0.0513498	0.0437831
1	51	0.0252006	0.033448	0.0555426
1	52	0.0635812	0.0632051	0.0672111
1	53	0.0882527	0.104327	0.0560399
1	54	5.32943e-07	0.068296	0.0609403
1	55	0.0872999	0.145842	0.0739771
1	56	0.00708835	0.136541	0.0801536
1	57	0.081374	0.102085	0.083544
1	58	4.99533e-06	0.0695273	0.0592347
1	59	0.0273635	0.0312822	0.0552871
1	60	4.1592e-06	0.0580294	0.06645
1	61	0.0492489	0.115997	0.0725406
1	62	0.106112	0.171106	0.0877039
1	63	0.00627342	0.0517544	0.07155
1	64	0.0461465	0.112262	0.0505339
2	1	0.0992081	0.199252	0.0923031
2	2	0.00503512	0.18679	0.167794
2	3	0.155894	0.266775	0.0668232
2	4	0.097331	0.242396	0.0653268
2	5	0.0446197	0.185131	0.185903
2	6	0.0578738	0.166972	0.0430681
2	7	0.0153814	0.0738657	0.205225
2	8	0.00483729	0.0449296	0.042604
2	9	8.40004e-06	0.238483	0.0807183
2	10	0.179144	0.0936321	0.0532431
2	11	0.104152	0.0614393	0.0367508
2	12	0.00016288	0.075579	0.0189424
2	13	0.00168837	0.160225	0.0793437
2	14	0.0153075	0.145014	0.119757
2	15	0.105159	0.934075	0.134671
2	16	0.0670298	0.197537	0.091818
2	17	0.0152611	0.149006	0.0749255
2	18	0.00949367	0.0308049	0.0488469
2	19	0.0156097	0.151304	0.0667916
2	20	0.0101075	0.108891	0.0974438
2	21	3.46226e-05	0.0352402	0.101631
2	22	3.06406e-05	0.0544828	0.0557352
2	23	0.00851177	0.0349891	0.0432514
2	24	0.0122541	0.0556056	0.110667
2	25	0.00698405	0.0351712	0.0998742
2	26	7.69151e-06	0.0363897	0.00910765
2	27	4.69985e-06	0.0626759	0.0647193
2	28	1.82869e-05	0.106245	0.0155533
2	29	1.88033e-05	0.105484	0.0685112
2	30	4.42111e-06	0.0311168	0.0317496
2	31	0.00689045	0.0531637	0.0689117
2	32	0.0400505	0.0907403	0.130089
2	33	0.00398152	0.0318211	0.0284436
2	34	0.0128035	0.0662529	0.126576
2	35	0.0219591	0.201055	0.105713
2	36	0.0188706	0.029022	0.0292971
2	37	0.00857859	0.0335646	0.0579049
2	38	0.012703	0.0535306	0.049646
2	39	0.00780614	0.05527	0.0112869
2	40	0.0263783	0.154744	0.0434529
2	41	0.00706753	0.0698443	0.108817
2	42	0.0216413	0.036366	0.0333154
2	43	1.2214e-05	0.0350834	0.187153
2	44	0.00758073	0.0366454	0.0371062
2	45	2.12626e-06	0.0720324	0.0284654
2	46	0.00446803	0.0544739	0.0257169
2	47	0.00357247	0.0456758	0.0335635
2	48	5.99959e-06	0.0428341	0.0211496
2	49	1.25262e-05	0.0420314	0.0367007
2	50	0.0024935	0.0285069	0.0211319
2	51	0.0133347	0.0485974	0.0411052
2	52	0.0273297	0.364909	0.113956
2	53	0.0526909	0.0624125	0.0831009
2	54	6.97882e-07	0.0570835	0.0252338
2	55	0.0143911	0.0510329	0.0668233
2	56	0.00315424	0.0673311	0.0495065
2	57	0.0177509	0.106998	0.0373513
2	58	5.43522e-06	0.0469346	0.0193535
2	59	0.00460211	0.0475224	0.100498
2	60	5.60534e-06	0.0373996	0.0412075
2	61	0.0643219	0.0396659	0.0169999
2	62	0.0838044	0.134277	0.057848
2	63	0.00862361	0.0245663	0.0171981
2	64	0.0357801	0.0639948	0.0173084

## Sheet: c0
CROP	DISTRICT	SEASON1	SEASON2	SEASON3
1	1	1.08506	1.29181	2.29394
1	2	0.0150855	1.38129	0.810554
1	3	1.2161	0.869974	0.480077
1	4	0.432905	0.892782	0.630043
1	5	1.1775	1.07031	0
1	6	0.951768	1.16724	0.871452
1	7	0	1.98531	0
1	8	0.596365	1.08443	1.17417
1	9	0	0.353548	1.25553
1	10	1.31645	1.26635	1.51182
1	11	0.517541	0.765495	0.643792
1	12	0	1.36263	1.18572
1	13	0	1.26311	1.65804
1	14	0	0.582329	0.667987
1	15	0.451433	0.306917	1.38649
1	16	1.04913	1.14659	0.896198
1	17	0	0.629635	0
1	18	0.563611	0.435378	0.585343
1	19	0.755815	0.923939	0.966738
1	20	0	0.874409	1.24166
1	21	0	0.90578	0.42153
1	22	0	0.937957	0.732652
1	23	0.71751	1.07772	0.637056
1	24	1.16507	1.31548	1.20503
1	25	0.26154	0.390215	0.898509
1	26	0	0.609811	1.1618
1	27	0	0.993999	0.922426
1	28	0	1.8002	1.1231
1	29	0	1.19061	1.34639
1	30	0	0.970137	0.978027
1	31	0.404983	1.45157	1.04101
1	32	0.645062	0.846149	1.35114
1	33	1.07509	1.26267	0.80531
1	34	0.489804	1.5192	0.718613
1	35	0.306853	0.431524	1.04025
1	36	1.34859	0.857949	0.85166
1	37	1.13336	0.566525	0.757639
1	38	1.57045	0.728054	1.11171
1	39	0.211252	0.398953	0.190279
1	40	1.38186	0.629932	0.69873
1	41	0.29357	1.50496	0.743403
1	42	2.24205	1.03176	0.858135
1	43	0	1.41245	0.974362
1	44	1.28183	1.54409	1.05207
1	45	0	0.761969	0.826355
1	46	0.696354	0.424257	0.658314
1	47	0.1882	0.330685	0.847024
1	48	0	1.59757	0.739951
1	49	0	1.13536	0.8729
1	50	0	0.586441	0.691472
1	51	0.54521	0.372862	0.78153
1	52	0.578779	0.576406	0.84519
1	53	1.13424	1.41153	0.854887
1	54	0	0.709418	0.754849
1	55	2.41148	1.97503	1.15871
1	56	0	1.27487	2.1486
1	57	1.24141	1.27698	0.755807
1	58	0	0.613884	0.591921
1	59	1.09765	0.492266	0.60617
1	60	0	0.436171	0.998801
1	61	1.00236	1.18105	1.00936
1	62	0.755237	0.80017	0.984184
1	63	0.637617	1.23352	0.942228
1	64	0.349117	0.855227	0.880555
2	1	0.00940949	0	0.193648
2	2	0.0792711	0.0100189	1.0663
2	3	0	0.0172093	0.225296
2	4	0.183871	0	0.050486
2	5	0.343754	0.0138373	0.261083
2	6	0.0507622	0.0128654	0.0684289
2	7	0	0.0789397	0.227155
2	8	0.155265	0.0184338	0.0194938
2	9	0.000200746	2.56035	0.335813
2	10	0.181231	0.00911317	0.0943206
2	11	1.53741	0.0676527	0.315822
2	12	0.00214928	0.0616429	0.00413355
2	13	0.0034741	0.00697812	0.0522613
2	14	0	0	0.163017
2	15	0	1.95688	3.86174e-05
2	16	0.126234	0	0.098938
2	17	0	0	0
2	18	0.0935648	1.27565	0.225306
2	19	0.0644644	0.905224	0.401959
2	20	0	0.0290101	0.0224871
2	21	7.00785e-05	0	0.634114
2	22	5.00838e-05	0.00108734	0.257468
2	23	0.113164	0.033321	0.342769
2	24	0.0143258	0.0809082	0.383231
2	25	0.137943	0.699936	0.271679
2	26	0.000120672	0.0301243	0.00234308
2	27	0.000195802	0.0373765	0.310249
2	28	0.000320781	0.116147	0.00192757
2	29	0.000302334	0.25173	0.0882226
2	30	8.41871e-05	0.00154344	0.00168028
2	31	0.225766	0	0.365921
2	32	0.0811004	0.666749	0.583439
2	33	0.0802787	0.00439492	0.141069
2	34	0.159376	0.0894795	0.920909
2	35	2.31628	3.77322	0.20466
2	36	0.139088	0.975702	0.372483
2	37	0.184153	0.66214	0.512171
2	38	0.289899	1.38882	0.318675
2	39	0.283513	0.013519	0.547542
2	40	0.100852	2.25439	0.395832
2	41	0.158777	0.065213	0.710516
2	42	0.0610038	0.994797	0.435269
2	43	4.41017e-05	0	0.488214
2	44	0.224483	0.0637412	0.637885
2	45	9.35561e-05	1.18059	0.218215
2	46	0.142629	0.545896	0.180967
2	47	0.0282407	1.34321	0.308506
2	48	7.59324e-05	0.0127301	0.106779
2	49	4.93565e-05	0	0.249948
2	50	0	0.378958	0.153486
2	51	0.194831	1.02271	0.308537
2	52	0.0514914	4.46517	0.600452
2	53	0.0451864	0	0.489635
2	54	6.78136e-05	0.574632	0.189206
2	55	0.0595676	0.0454927	0.429408
2	56	0	0.000270081	0.140301
2	57	0	0.179037	0.146423
2	58	6.56096e-05	0.437181	0.118124
2	59	0.0354638	1.37588	0.814819
2	60	7.90279e-05	0.417825	0.340296
2	61	0.0701927	0.00583151	0.00691086
2	62	0	0.0148965	0.0289139
2	63	0.971553	0.00919906	0.00202504
2	64	0	0	0

## Sheet: s
CROP	DISTRICT	SEASON1	SEASON2	SEASON3
1	1	0.301286	0.724991	0.00299125
1	2	0.114056	0.845494	0.345646
1	3	0.433791	0.875581	0.227731
1	4	0.216327	0.818001	0.158742
1	5	0.125393	0.87823	0.00469127
1	6	0.190966	0.83931	0.281726
1	7	0.413214	0.385745	0.215073
1	8	0.056135	0.467687	0.842899
1	9	0.0806557	0.348748	0.548767
1	10	0.176691	0.872692	0.306608
1	11	0.331981	0.633742	0.678666
1	12	0.0409169	0.890766	0.57921
1	13	0.116436	0.897453	0.460736
1	14	0.0608721	0.397643	0.142517
1	15	0.311908	0.859685	0.292535
1	16	0.232602	0.901541	0.473883
1	17	0.111703	0.158914	0.119666
1	18	0.00921107	0.206111	0.581445
1	19	0.0468549	0.584542	0.197986
1	20	0.0172732	0.541376	0.691856
1	21	0.028201	0.231816	0.616195
1	22	0.00943235	0.532242	0.698812
1	23	0.133338	0.425511	0.873919
1	24	0.0163826	0.28483	0.361826
1	25	0.0125718	0.343824	0.411384
1	26	0.00130875	0.289184	0.368707
1	27	0.0541478	0.843636	0.867094
1	28	0.0179474	0.283084	0.676779
1	29	0.00388198	0.486477	0.588851
1	30	0.00263261	0.6575	0.923307
1	31	0.0149168	0.526732	0.144209
1	32	0.151386	0.291373	0.349138
1	33	0.00752038	0.296633	0.360277
1	34	0.00302195	0.420616	0.692871
1	35	0.0482939	0.596905	0.424355
1	36	0.371673	0.330926	0.374869
1	37	0.095679	0.588234	0.747249
1	38	0.196461	0.640849	0.557827
1	39	0.028045	0.81482	0.417363
1	40	0.259335	0.787672	0.265937
1	41	0.0372849	0.661414	0.480966
1	42	0.292149	0.492611	0.261916
1	43	0.0614369	0.449878	0.664693
1	44	0.0417314	0.556556	0.469694
1	45	0.065557	0.564944	0.642731
1	46	0.0237276	0.789319	0.539602
1	47	0.0100223	0.731019	0.779622
1	48	0.00215765	0.607736	0.585077
1	49	0.00936759	0.738313	0.752707
1	50	0.053763	0.902024	0.510742
1	51	0.198641	0.550893	0.667866
1	52	0.0402624	0.435366	0.347863
1	53	0.415508	0.385492	0.371684
1	54	0.00253567	0.698484	0.632002
1	55	0.0888851	0.496048	0.29491
1	56	0.00234301	0.815678	0.295415
1	57	0.208896	0.31561	0.307004
1	58	0.0701407	0.713234	0.618253
1	59	0.0204896	0.359055	0.604227
1	60	0.0787941	0.725649	0.359031
1	61	0.306308	0.692451	0.734022
1	62	0.332706	0.711459	0.384788
1	63	0.0586216	0.349918	0.946448
1	64	0.346325	0.808062	0.443634
2	1	0.0944373	0.105219	0.141464
2	2	0.198663	0.154506	0.319926
2	3	0.0734422	0.124419	0.318843
2	4	0.167106	0.181999	0.256188
2	5	0.0970771	0.12177	0.127593
2	6	0.161138	0.16069	0.242745
2	7	0.547163	0.614255	0.778187
2	8	0.0455143	0.0313665	0.157101
2	9	0.135302	0.110515	0.321744
2	10	0.110483	0.127308	0.219191
2	11	0.0571252	0.065	0.230818
2	12	0.10445	0.109234	0.17584
2	13	0.0936029	0.102547	0.148323
2	14	0.561789	0.602357	0.626843
2	15	0.128952	0.140315	0.659083
2	16	0.0901011	0.0984595	0.314004
2	17	0.775912	0.803211	0.880334
2	18	0.158125	0.123726	0.418555
2	19	0.683338	0.12909	0.802014
2	20	0.211897	0.20917	0.257077
2	21	0.347645	0.147646	0.383805
2	22	0.266993	0.0628975	0.301188
2	23	0.119034	0.0384119	0.126081
2	24	0.45617	0.131317	0.47473
2	25	0.110359	0.133635	0.588616
2	26	0.0991098	0.0737866	0.631293
2	27	0.101212	0.0912757	0.132906
2	28	0.1506	0.147958	0.321168
2	29	0.335644	0.307104	0.411149
2	30	0.0501435	0.0282913	0.0628696
2	31	0.687444	0.169919	0.855791
2	32	0.614692	0.211346	0.650862
2	33	0.0194864	0.0161875	0.0541304
2	34	0.202004	0.156414	0.307129
2	35	0.175051	0.172233	0.252291
2	36	0.285776	0.102376	0.625131
2	37	0.210002	0.101713	0.252751
2	38	0.258082	0.131315	0.442173
2	39	0.123886	0.116318	0.16917
2	40	0.575994	0.212328	0.648784
2	41	0.545351	0.101393	0.519034
2	42	0.597474	0.153716	0.738084
2	43	0.297566	0.0610406	0.335307
2	44	0.160117	0.0943431	0.182529
2	45	0.0538005	0.0410135	0.357269
2	46	0.0561741	0.0529938	0.460398
2	47	0.121698	0.0576422	0.220378
2	48	0.0583574	0.0460484	0.414923
2	49	0.140856	0.0473048	0.247293
2	50	0.0774936	0.097976	0.432735
2	51	0.0640031	0.0508119	0.332134
2	52	0.349638	0.260252	0.652137
2	53	0.19838	0.335227	0.594652
2	54	0.0991907	0.0596564	0.367998
2	55	0.299144	0.1117	0.70509
2	56	0.177263	0.106905	0.704585
2	57	0.193847	0.217138	0.692996
2	58	0.0790895	0.078867	0.381747
2	59	0.0800668	0.0360955	0.395773
2	60	0.0942078	0.174172	0.640969
2	61	0.0279918	0.0314011	0.0695055
2	62	0.183479	0.189974	0.215659
2	63	0.0230352	0.0208672	0.053552
2	64	0.0534862	0.058735	0.0965553

## Sheet: me_rice
CROP	DISTRICT	SEASON1	SEASON2	SEASON3
1	1	0	0.0129296	0.00125093
1	2	0	0.00847153	0.0948689
1	3	0	0.00706464	0.0737683
1	4	0	0.00965447	0.0560144
1	5	0	0.00693513	0.00195852
1	6	0	0.00874617	0.0848783
1	7	0	0.0153658	0.07081
1	8	0	0.0161446	0.0555437
1	9	0	0.0147288	0.103865
1	10	0	0.00720484	0.0891747
1	11	0	0.0150524	0.0914728
1	12	0	0.00630996	0.102231
1	13	0	0.00596815	0.104216
1	14	0	0.0155329	0.0512591
1	15	0	0.00782257	0.0868085
1	16	0	0.00575637	0.104576
1	17	0	0.00866781	0.0441874
1	18	0	0.0106113	0.10208
1	19	0	0.0157489	0.0666034
1	20	0	0.0161013	0.089423
1	21	0	0.0115482	0.0991992
1	22	0	0.0161449	0.0882831
1	23	0	0.0158525	0.0462169
1	24	0	0.01321	0.0968542
1	25	0	0.0146306	0.101568
1	26	0	0.0133302	0.0976319
1	27	0	0.00855456	0.0483381
1	28	0	0.013161	0.0917542
1	29	0	0.0162005	0.101551
1	30	0	0.0146037	0.0297019
1	31	0	0.016166	0.0517655
1	32	0	0.0133898	0.0953159
1	33	0	0.0135303	0.0966736
1	34	0	0.0158037	0.0892592
1	35	0	0.0156034	0.102462
1	36	0	0.0143586	0.0982947
1	37	0	0.0157075	0.0792205
1	38	0	0.0149258	0.10346
1	39	0	0.00978502	0.101998
1	40	0	0.0108457	0.0818826
1	41	0	0.0145227	0.10471
1	42	0	0.0162088	0.0810862
1	43	0	0.0160494	0.0934852
1	44	0	0.0160049	0.104477
1	45	0	0.0159388	0.0963172
1	46	0	0.0107841	0.104204
1	47	0	0.0127514	0.0720661
1	48	0	0.0154596	0.101826
1	49	0	0.0125294	0.0780759
1	50	0	0.00573118	0.104814
1	51	0	0.0160444	0.0930426
1	52	0	0.0159414	0.0951538
1	53	0	0.015362	0.097956
1	54	0	0.0136576	0.0975535
1	55	0	0.0162113	0.0872194
1	56	0	0.00974995	0.0873063
1	57	0	0.0140075	0.0892389
1	58	0	0.0132637	0.0989968
1	59	0	0.0149241	0.100306
1	60	0	0.0129104	0.096527
1	61	0	0.0138105	0.0818906
1	62	0	0.0133126	0.0992946
1	63	0	0.0147516	0.0212594
1	64	0	0.010058	0.10353
2	1	0	-0.00494688	-0.000177491
2	2	0	-0.00847154	-0.0463833
2	3	0	-0.00706464	-0.0304563
2	4	0	-0.00965447	-0.017058
2	5	0	-0.00693513	-0.000251072
2	6	0	-0.00874617	-0.0286852
2	7	0	-0.0153658	-0.070202
2	8	0	-0.000951323	-0.0555437
2	9	0	-0.00249941	-0.0740591
2	10	0	-0.00720484	-0.0281894
2	11	0	-0.00267136	-0.065706
2	12	0	-0.00630996	-0.0427202
2	13	0	-0.00596815	-0.0286643
2	14	0	-0.0155329	-0.0374718
2	15	0	-0.00782257	-0.0808718
2	16	0	-0.00575637	-0.0624146
2	17	0	-0.00827749	-0.0441874
2	18	0	-0.00165374	-0.10208
2	19	0	-0.00489344	-0.0666034
2	20	0	-0.00734353	-0.0746034
2	21	0	-0.00221958	-0.0991992
2	22	0	-0.00217094	-0.0882831
2	23	0	-0.00105995	-0.0462169
2	24	0	-0.00242558	-0.0720487
2	25	0	-0.00297963	-0.101568
2	26	0	-0.00138375	-0.0976319
2	27	0	-0.00499363	-0.0483381
2	28	0	-0.00271619	-0.0911715
2	29	0	-0.00968844	-0.101551
2	30	0	-0.0012063	-0.0243481
2	31	0	-0.00580413	-0.0517655
2	32	0	-0.00399347	-0.0953159
2	33	0	-0.000311391	-0.00818008
2	34	0	-0.00426645	-0.0892592
2	35	0	-0.00666697	-0.0449065
2	36	0	-0.00219702	-0.0982947
2	37	0	-0.00388002	-0.0792205
2	38	0	-0.00545727	-0.10346
2	39	0	-0.00614633	-0.0296153
2	40	0	-0.0108457	-0.0723701
2	41	0	-0.00434896	-0.10471
2	42	0	-0.00491055	-0.0810862
2	43	0	-0.00178082	-0.0934852
2	44	0	-0.00340506	-0.0359606
2	45	0	-0.00150258	-0.0963172
2	46	0	-0.00271259	-0.104204
2	47	0	-0.0027326	-0.0720661
2	48	0	-0.00181483	-0.101826
2	49	0	-0.00226491	-0.0780759
2	50	0	-0.00573118	-0.0927049
2	51	0	-0.00181526	-0.0930426
2	52	0	-0.00734776	-0.0951538
2	53	0	-0.00838031	-0.0927077
2	54	0	-0.00270221	-0.0975535
2	55	0	-0.0035932	-0.0872194
2	56	0	-0.00565486	-0.0873063
2	57	0	-0.00444419	-0.0892389
2	58	0	-0.00364782	-0.0989968
2	59	0	-0.000840466	-0.100306
2	60	0	-0.00819619	-0.096527
2	61	0	-0.00141007	-0.0213997
2	62	0	-0.00876494	-0.0348071
2	63	0	-0.000473517	-0.0212594
2	64	0	-0.00307785	-0.0179672

[truncated: 1 more sheets: me_nrice]
