# Supplementary material for: A novel seasonal-spatial integrated model for improving the economic-environmental performance of crop production
Source: MethodsX. 2022 Nov 7;9:101906. doi: 10.1016/j.mex.2022.101906 (PMC9672484; doi:10.1016/j.mex.2022.101906)
Supplement: Supplementary file 5 [file mmc5.xlsx]

## Sheet: Readme
Sheet name	Description
Yield_Sample	Data used to estimate the yield function
Yield_CoefEst	Coefficient estimates from the OLS regression
Yield_FitStat	Goodness of fit
Variable name	Description
hid	Household identifier
dcode	District code
dname	District name
crop_type	Season-specific crop type
ihs_yield	inverse hyperbolic sine transformation of season-specific crop yield
ihs_urea	inverse hyperbolic sine transformation of season-specific urea fertilizer application
ihs_labor	inverse hyperbolic sine transformation of season-specific labor input
hybrid	Share of cultivated of hybrid crop
hyv	Share of cultivated of high-yielding varieties crop

## Sheet: Yield_Sample
hid	dcode	dname	crop_type	ihs_yield	ihs_urea	ihs_labor	hybrid	hyv
78	1	Bagerhat	spring-nrice	8.94042	6.00152	6.71201	0	1
5531	1	Bagerhat	spring-nrice	8.7477	0	6.55108	0	1
5550.1	1	Bagerhat	spring-nrice	8.08886	3.88168	5.20304	0	0
5551	1	Bagerhat	spring-nrice	8.03011	3.84349	4.98821	0	0
5557	1	Bagerhat	spring-nrice	7.93604	5.07521	6.75693	0	0
94	3	Bandarban	spring-nrice	9.90424	4.47177	6.46925	0	1
99	3	Bandarban	spring-nrice	9.1	3.6895	6.49224	1	0
149	4	Barguna	spring-nrice	6.28263	0	7.41858	0	0
162	6	Barisal	spring-nrice	8.36063	0	6.19538	0	1
163	6	Barisal	spring-nrice	8.03786	5.33224	6.37954	0	1
166	6	Barisal	spring-nrice	8.64831	4.42299	6.38295	0	1
176	6	Barisal	spring-nrice	8.13749	4.60527	8.31679	0	1
5602	6	Barisal	spring-nrice	8.07295	3.44304	6.00697	0	1
5603	6	Barisal	spring-nrice	8.36063	4.31767	7.0859	0	0
5604	6	Barisal	spring-nrice	8.54295	5.07521	4.78756	0	1
5605	6	Barisal	spring-nrice	8.54295	5.29834	6.21461	0	1
5609	6	Barisal	spring-nrice	7.66748	4.60527	6.38013	0	1
5613	6	Barisal	spring-nrice	8.76609	4.94169	5.88611	0	1
5615	6	Barisal	spring-nrice	8.57968	5.03088	5.54168	0	1
5617	6	Barisal	spring-nrice	8.13749	3.97691	6.47697	0	0
5639	6	Barisal	spring-nrice	8.53741	3.56452	5.46085	0	0
5669	6	Barisal	spring-nrice	5.01416	0	5.32911	0	0
316.1	9	Bhola	spring-nrice	7.90808	0	5.24428	0	0
5692	9	Bhola	spring-nrice	8.48026	5.52148	6.10925	0	1
368	10	Bogra	spring-nrice	7.7772	5.70379	5.66989	0	1
381	10	Bogra	spring-nrice	9.72782	6.03229	7.03292	0	1
383	10	Bogra	spring-nrice	9.72462	6.21461	7.74066	0	0
386	10	Bogra	spring-nrice	8.49416	4.96189	6.77014	0	1
387	10	Bogra	spring-nrice	8.65741	4.87093	6.66263	0	0
408	10	Bogra	spring-nrice	9.23092	5.99147	7.43838	0	0
412	10	Bogra	spring-nrice	7.06965	5.04347	6.43775	0	1
414	10	Bogra	spring-nrice	7.66748	0	6.47697	0	1
417	10	Bogra	spring-nrice	9.91899	6.21461	7.27932	0	1
425	10	Bogra	spring-nrice	8.54446	5.036	4.93064	0	1
429	10	Bogra	spring-nrice	7.14859	4.89291	5.88611	0	1
434	10	Bogra	spring-nrice	8.9718	5.036	7.86917	0	1
439	10	Bogra	spring-nrice	7.81976	4.68864	4.80195	0	1
440	10	Bogra	spring-nrice	8.02406	5.25752	5.51345	0	1
447	10	Bogra	spring-nrice	8.07295	5.01068	6.02224	0	0
455	10	Bogra	spring-nrice	7.66748	5.07521	6.70931	0	1
458	10	Bogra	spring-nrice	7.95516	5.11603	6.67625	0	1
460	10	Bogra	spring-nrice	8.26532	4.91538	5.92085	0	1
464	10	Bogra	spring-nrice	10.5106	5.92693	7.00307	0	1
465	10	Bogra	spring-nrice	9.44119	5.70379	6.25383	1	0
559	12	Brahmanbar	spring-nrice	7.44434	4.38218	6.63332	0	0
581.1	13	Chandpur	spring-nrice	8.50253	5.31342	5.48873	0	0
587	13	Chandpur	spring-nrice	7.74808	0	5.37838	0	0
606	13	Chandpur	spring-nrice	9.93068	0	6.13123	0	0
612	13	Chandpur	spring-nrice	8.54295	5.07521	6.25383	0	0
616	13	Chandpur	spring-nrice	9.10886	5.74461	6.73786	0	0
661	13	Chandpur	spring-nrice	9.46068	0	5.45249	0	0
677.1	13	Chandpur	spring-nrice	8.49416	5.655	6.24278	0	0
842	15	Chittagong	spring-nrice	8.26492	3.32553	5.88405	0	1
845.1	15	Chittagong	spring-nrice	6.95251	4.01463	4.80661	0	1
849	15	Chittagong	spring-nrice	7.51046	4.60527	5.51404	0	1
850	15	Chittagong	spring-nrice	9.67098	4.96189	6.6593	0	1
852	15	Chittagong	spring-nrice	9.71533	5.29834	7.66153	0	1
856	15	Chittagong	spring-nrice	9.4767	4.73878	7.04129	0	1
860	15	Chittagong	spring-nrice	8.65503	5.48758	5.64074	0	0.333333
880	18	Chuadanga	spring-nrice	10.6206	6.65071	7.9326	0	0
882	18	Chuadanga	spring-nrice	10.2514	5.48066	6.31355	0	0
886	18	Chuadanga	spring-nrice	8.553	5.20304	6.42679	0	1
887	18	Chuadanga	spring-nrice	8.54295	4.60527	5.70379	0	0
890	18	Chuadanga	spring-nrice	8.01064	0	5.70379	0	0
895	18	Chuadanga	spring-nrice	8.23379	4.13542	6.41755	0	0
5721.1	18	Chuadanga	spring-nrice	7.91549	5.11603	7.57558	0.666667	0
5723	18	Chuadanga	spring-nrice	8.20301	0	3.59432	0	0
5724	18	Chuadanga	spring-nrice	8.72399	0	5.27772	0	0
5727	18	Chuadanga	spring-nrice	9.2175	6.15209	6.60173	0	0
5728	18	Chuadanga	spring-nrice	5.46122	4.13542	5.92693	1	0
5734	18	Chuadanga	spring-nrice	8.23379	5.24705	6.37161	0	0.825
5735	18	Chuadanga	spring-nrice	8.61875	5.34963	8.56247	0	0
5738	18	Chuadanga	spring-nrice	7.46275	3.99033	6.81434	0	0
5740.2	18	Chuadanga	spring-nrice	10.5516	5.26757	7.62486	0	0
5745.2	18	Chuadanga	spring-nrice	9.07828	6.21461	7.32152	0	0
5752	18	Chuadanga	spring-nrice	8.20301	3.41233	5.43941	0	0
5756	18	Chuadanga	spring-nrice	9.62594	5.62442	6.54244	0	1
5757	18	Chuadanga	spring-nrice	8.553	4.79761	6.77162	0	0
5759	18	Chuadanga	spring-nrice	8.44736	0	6.38896	0	0
921	19	Comilla	spring-nrice	9.49732	5.29834	7.93737	0	0
1022	19	Comilla	spring-nrice	9.90737	5.80915	6.95655	0	0
1035	19	Comilla	spring-nrice	10.596	5.92693	8.04719	1	0
1037	19	Comilla	spring-nrice	9.8338	4.19993	7.39018	0	0
1054	19	Comilla	spring-nrice	9.05354	5.80915	6.52698	0	0
1068	19	Comilla	spring-nrice	7.85124	6.99699	6.05601	0	0
1094	19	Comilla	spring-nrice	7.90864	4.84639	6.51134	0	0
1119	22	Cox's Baza	spring-nrice	8.83731	5.99147	7.68708	0	0
1120	22	Cox's Baza	spring-nrice	9.57887	5.70379	7.14677	0	0
1194	26	Dhaka	spring-nrice	7.89063	0	6.71538	0	0
1204	26	Dhaka	spring-nrice	7.26638	4.56446	4.71858	0	0
1214	26	Dhaka	spring-nrice	8.47058	4.91888	6.30513	0	0.631579
1215	26	Dhaka	spring-nrice	8.36063	4.26889	5.87814	0	0
1224	26	Dhaka	spring-nrice	7.63907	3.9006	4.88108	0	0
1242	27	Dinajpur	spring-nrice	6.45807	0	5.04704	0	0
1301.1	27	Dinajpur	spring-nrice	7.91434	4.38218	6.06843	0	1
1303.1	27	Dinajpur	spring-nrice	8.51213	5.29834	6.13123	0	1
1304	27	Dinajpur	spring-nrice	8.86881	5.58601	6.21461	0	1
1306	27	Dinajpur	spring-nrice	8.01211	5.08526	5.95548	0	1
1309.1	27	Dinajpur	spring-nrice	8.63256	5.52148	7.02554	0	1
1313	27	Dinajpur	spring-nrice	8.48178	5.08094	6.91234	0	0.281609
1314	27	Dinajpur	spring-nrice	8.51213	4.82838	6.25383	0	1
1319	27	Dinajpur	spring-nrice	10.4646	4.89291	7.83729	0	0
1341	29	Faridpur	spring-nrice	8.43474	4.34297	6.42225	0	1
1342	29	Faridpur	spring-nrice	8.83063	4.78756	6.87385	0	1
1343	29	Faridpur	spring-nrice	8.60851	4.71966	5.80002	0	1
1346	29	Faridpur	spring-nrice	7.44434	4.60527	6.75693	0	1
1347	29	Faridpur	spring-nrice	8.08869	4.77959	6.45849	0	1
1348	29	Faridpur	spring-nrice	8.1787	4.61512	6.36678	0	1
1359	29	Faridpur	spring-nrice	8.54295	5.01068	6.17379	0	1
1360.1	29	Faridpur	spring-nrice	8.51826	4.58058	7.1607	0	1
1363	29	Faridpur	spring-nrice	8.19633	4.10467	5.80002	0	1
1365	29	Faridpur	spring-nrice	7.03887	2.01053	5.75996	0	1
1372	29	Faridpur	spring-nrice	8.1968	4.89291	5.68132	0	1
1373	29	Faridpur	spring-nrice	7.75547	4.52159	6.02732	0	1
1384	29	Faridpur	spring-nrice	8.24769	4.91214	5.9768	0	1
1385	29	Faridpur	spring-nrice	8.18884	5.07223	5.27425	0	0.785714
1386	29	Faridpur	spring-nrice	7.82603	4.20432	6.1156	0	1
1387	29	Faridpur	spring-nrice	7.8498	4.19993	6.08678	0	1
1388	29	Faridpur	spring-nrice	8.45415	3.89264	6.26434	0	1
1389	29	Faridpur	spring-nrice	7.71915	4.30752	5.42283	0	1
1390	29	Faridpur	spring-nrice	7.39555	4.55649	6.67264	0	1
1392	29	Faridpur	spring-nrice	8.34603	4.1555	6.61717	0	0
1393.1	29	Faridpur	spring-nrice	8.46599	3.4386	5.36288	0	0
1393.2	29	Faridpur	spring-nrice	8.46599	3.4386	5.30939	0	1
1393.3	29	Faridpur	spring-nrice	8.46599	3.4386	5.30939	0	1
1394	29	Faridpur	spring-nrice	7.97622	4.44404	6.29236	0	0
1395	29	Faridpur	spring-nrice	8.50039	5.01068	7.01885	0	1
1398	29	Faridpur	spring-nrice	8.0816	4.46554	6.35852	0	1
1399	29	Faridpur	spring-nrice	8.56827	4.16073	6.43878	0	1
1400	29	Faridpur	spring-nrice	8.64831	4.89291	5.88611	0	1
1403	29	Faridpur	spring-nrice	8.28059	5.036	6.19911	0	1
1405	29	Faridpur	spring-nrice	8.24138	0	5.34001	0	1
1406	29	Faridpur	spring-nrice	8.26936	5.39279	6.08162	0	0.84434
1407	29	Faridpur	spring-nrice	7.99829	0	5.58177	0	1
1408	29	Faridpur	spring-nrice	8.09447	5.99147	7.02014	0	1
1410	29	Faridpur	spring-nrice	7.95516	4.01771	6.19781	0	1
1411.1	29	Faridpur	spring-nrice	9.37241	4.98785	6.62511	0	1
1411.2	29	Faridpur	spring-nrice	9.37241	4.9377	6.64499	0	1
1413	29	Faridpur	spring-nrice	7.8498	3.77642	6.42679	0	1
1414	29	Faridpur	spring-nrice	8.43691	4.35565	6.60277	0	1
1415	29	Faridpur	spring-nrice	8.16794	3.76866	5.9331	0	1
1416	29	Faridpur	spring-nrice	8.1628	4.34297	6.26949	0	1
1417.1	29	Faridpur	spring-nrice	8.06727	4.78974	6.26184	0	1
1417.2	29	Faridpur	spring-nrice	8.32437	0	6.075	0	1
1418	29	Faridpur	spring-nrice	8.07992	4.34297	6.13154	0	1
1419	29	Faridpur	spring-nrice	8.09859	4.35587	6.80959	0	1
1427	29	Faridpur	spring-nrice	7.3798	4.31767	6.35437	0	1
1437	29	Faridpur	spring-nrice	0	0	3.66484	0	0
5782	29	Faridpur	spring-nrice	8.97278	4.58901	6.91258	0	0.919355
5784	29	Faridpur	spring-nrice	8.19936	0	6.59857	0	1
5785	29	Faridpur	spring-nrice	8.36063	3.75842	6.27018	0	1
5786	29	Faridpur	spring-nrice	8.27892	4.11993	6.41724	0	1
5789	29	Faridpur	spring-nrice	8.27036	4.24116	6.57925	0	1
5792	29	Faridpur	spring-nrice	9.00499	4.89291	6.29685	0	1
5793	29	Faridpur	spring-nrice	8.33214	4.2111	6.45277	0	0.475655
5794	29	Faridpur	spring-nrice	8.32628	4.71827	5.72354	0	1
5796	29	Faridpur	spring-nrice	7.44716	4.385	5.90446	0	1
5797	29	Faridpur	spring-nrice	8.30934	4.57353	6.33239	0	1
5798	29	Faridpur	spring-nrice	6.45537	3.2982	4.98328	0	0
5802	29	Faridpur	spring-nrice	8.08342	3.92289	6.63055	0	0
5804	29	Faridpur	spring-nrice	8.48468	4.88343	6.51541	0	1
5807	29	Faridpur	spring-nrice	7.95516	3.66137	6.00526	0	0
5808	29	Faridpur	spring-nrice	7.95516	0	6.37824	0	1
5810	29	Faridpur	spring-nrice	7.18197	0	6.65534	0	1
5812	29	Faridpur	spring-nrice	7.65682	4.60527	5.65983	0	0
5813	29	Faridpur	spring-nrice	7.9188	3.91242	5.72732	0	1
5814	29	Faridpur	spring-nrice	8.28059	4.34297	5.80143	0	1
5816	29	Faridpur	spring-nrice	7.74319	4.65655	6.61656	0	0.54386
5817	29	Faridpur	spring-nrice	8.02669	0	6.08678	0	0
5819	29	Faridpur	spring-nrice	9.07771	5.19516	6.92332	0	1
5821	29	Faridpur	spring-nrice	8.56827	5.2183	6.54003	0	0
5822	29	Faridpur	spring-nrice	8.14503	5.29834	6.88941	0	1
5823	29	Faridpur	spring-nrice	6.91371	4.25706	5.93085	0	1
5824	29	Faridpur	spring-nrice	8.08033	5.29834	6.59152	0	1
5827	29	Faridpur	spring-nrice	8.56827	5.036	5.91143	0	1
5828	29	Faridpur	spring-nrice	8.51478	4.96189	5.54965	0	1
5829	29	Faridpur	spring-nrice	8.35711	5.00717	6.56255	0	1
5830	29	Faridpur	spring-nrice	8.43474	5.1313	6.47895	0	1
5833.1	29	Faridpur	spring-nrice	8.75753	0	7.41457	0	1
5834	29	Faridpur	spring-nrice	7.44434	3.6895	6.70114	0	1
5837	29	Faridpur	spring-nrice	8.56827	4.38218	5.91143	0	1
1483	30	Feni	spring-nrice	8.54464	4.60527	6.33977	0	0
1508	32	Gaibandha	spring-nrice	8.09826	5.1313	6.95288	0	1
1511	32	Gaibandha	spring-nrice	8.26267	5.71384	6.17126	0	1
1515	32	Gaibandha	spring-nrice	8.97517	5.036	6.42225	0	0
1518	32	Gaibandha	spring-nrice	8.31981	3.6895	5.82895	0	1
1525	32	Gaibandha	spring-nrice	9.00864	0	6.83876	0	0
1532	32	Gaibandha	spring-nrice	8.13749	4.60527	5.7991	0	1
1548	32	Gaibandha	spring-nrice	8.54295	5.29834	5.76833	0	0
1551	32	Gaibandha	spring-nrice	8.36063	4.60527	6.50229	0	0
1582	32	Gaibandha	spring-nrice	8.21753	4.89291	6.1598	0	1
1584	32	Gaibandha	spring-nrice	8.67078	5.20304	7.33124	0	1
1585	32	Gaibandha	spring-nrice	7.95516	5.33916	6.98008	0	1
1587	32	Gaibandha	spring-nrice	0	4.89291	3.79475	0	1
1589	32	Gaibandha	spring-nrice	8.6971	4.78756	6.29157	0	1
1591	32	Gaibandha	spring-nrice	8.51478	5.52148	7.34601	0	1
1596	32	Gaibandha	spring-nrice	8.54295	4.09462	6.86693	0	1
1597	32	Gaibandha	spring-nrice	7.95516	5.07521	7.04462	0	1
1600.2	32	Gaibandha	spring-nrice	8.62889	4.93064	6.02921	0	1
1642	33	Gazipur	spring-nrice	9.08526	4.96189	7.12899	0	1
1657	33	Gazipur	spring-nrice	8.74699	5.29834	7.85554	0	1
1683	35	Gopalganj	spring-nrice	7.9011	3.45349	6.13807	1	0
1693	35	Gopalganj	spring-nrice	7.46087	3.50746	6.94698	1	0
1696	35	Gopalganj	spring-nrice	9.50006	4.13542	5.99147	1	0
1700	35	Gopalganj	spring-nrice	7.59021	4.49708	6.16197	1	0
1721	35	Gopalganj	spring-nrice	7.90589	4.95804	6.66764	0	0
1723	35	Gopalganj	spring-nrice	8.14514	3.23723	5.99147	0	0
1725	35	Gopalganj	spring-nrice	8.42517	0	7.16498	0	0
1727	35	Gopalganj	spring-nrice	7.87512	4.34297	6.9455	0	0
1729	35	Gopalganj	spring-nrice	8.19464	4.95006	6.61457	0	0
1731	35	Gopalganj	spring-nrice	8.37942	4.56446	6.8552	0	0
1736	35	Gopalganj	spring-nrice	8.92832	4.86551	7.0177	0	0.959459
1738	35	Gopalganj	spring-nrice	9.05378	4.42299	5.90446	0	1
1762	36	Habiganj	spring-nrice	9.70496	4.34297	7.42472	0	0
1805	36	Habiganj	spring-nrice	10.3194	7.32327	7.76282	0	0
1828	36	Habiganj	spring-nrice	9.48167	5.11603	6.94055	0	0
1882	36	Habiganj	spring-nrice	8.559	5.01068	6.97775	0	0
1932	38	Joypurhat	spring-nrice	8.54295	0	6.19911	0	0
1934	38	Joypurhat	spring-nrice	8.89126	5.70379	6.85646	0	0
1937	38	Joypurhat	spring-nrice	8.62957	5.58601	6.8024	0	0
1938	38	Joypurhat	spring-nrice	8.54295	0	7.04129	0	0
1945	38	Joypurhat	spring-nrice	8.94766	6.14562	8.41921	0	0
1983	39	Jamalpur	spring-nrice	8.23142	4.79761	6.15852	0	1
1984	39	Jamalpur	spring-nrice	8.13749	5.01068	5.91351	0	1
1986	39	Jamalpur	spring-nrice	8.00395	2.71247	6.08678	0	0
1987	39	Jamalpur	spring-nrice	8.04217	2.21916	7.0113	0	0
2081.2	41	Jessore	spring-nrice	10.4646	6.21461	7.90839	0	1
2085	41	Jessore	spring-nrice	10.9934	6.50229	8.01642	0	1
2086	41	Jessore	spring-nrice	8.39656	4.47525	7.00859	0	0
2096	41	Jessore	spring-nrice	9.2623	5.80915	6.27915	0	1
2097	41	Jessore	spring-nrice	8.45827	4.52524	6.58352	0	0
2098	41	Jessore	spring-nrice	10.7239	5.99147	7.89357	0	0
2108	41	Jessore	spring-nrice	8.18878	4.43346	6.48102	0	1
2111	41	Jessore	spring-nrice	8.6971	3.91242	6.95655	0	1
2118	41	Jessore	spring-nrice	8.19811	3.6895	6.52209	0	0
2120	41	Jessore	spring-nrice	7.8498	5.07521	6.7334	0	0
5901	41	Jessore	spring-nrice	7.15305	5.38386	5.07967	0	0
5905	41	Jessore	spring-nrice	7.3072	4.82838	5.61678	0	1
5920	41	Jessore	spring-nrice	6.01362	4.36417	5.18502	0	0
5945	41	Jessore	spring-nrice	8.29459	5.07521	6.77992	0	1
5996	41	Jessore	spring-nrice	11.0496	5.16482	7.50934	0	1
2188	42	Jhalokati	spring-nrice	7.16377	3.50746	4.45116	0	0
2193	42	Jhalokati	spring-nrice	6.44601	0	7.37776	0	0
2218	44	Jhenaidah	spring-nrice	7.8498	4.60527	7.02997	0	0
2220.1	44	Jhenaidah	spring-nrice	8.66173	4.90633	6.25695	0	1
2220.2	44	Jhenaidah	spring-nrice	8.31877	4.64329	6.88581	0.658915	0.341085
2241	44	Jhenaidah	spring-nrice	8.58138	0	4.89725	0.286957	0
2243	44	Jhenaidah	spring-nrice	7.22632	4.01771	5.87369	0	0
2244	44	Jhenaidah	spring-nrice	8.52147	0	6.02426	1	0
2245	44	Jhenaidah	spring-nrice	8.42616	4.10467	5.84487	0	0
2247	44	Jhenaidah	spring-nrice	8.08869	4.55649	5.86472	0	0
2250	44	Jhenaidah	spring-nrice	7.08697	0	6.88395	0	0
2251	44	Jhenaidah	spring-nrice	8.719	0	6.08643	0	0
2256	44	Jhenaidah	spring-nrice	8.30347	4.71061	6.88528	0	0
6021	44	Jhenaidah	spring-nrice	9.27692	0	7.61333	1	0
6023	44	Jhenaidah	spring-nrice	8.26532	5.38535	5.09768	0	0
6045	44	Jhenaidah	spring-nrice	7.76661	3.86367	4.84162	0	0.857143
6046	44	Jhenaidah	spring-nrice	6.69049	0	7.21197	0	1
6048	44	Jhenaidah	spring-nrice	8.40084	3.59432	5.89616	0	0
6050.1	44	Jhenaidah	spring-nrice	8.25181	0	4.23563	0	0
6050.3	44	Jhenaidah	spring-nrice	6.91203	0	5.4235	0	0
6051	44	Jhenaidah	spring-nrice	8.51538	4.36894	6.91823	0	0.802632
6053	44	Jhenaidah	spring-nrice	7.79552	1.85132	5.31069	0	0.68323
6054	44	Jhenaidah	spring-nrice	7.97142	8.26478	5.78973	0	0
6055	44	Jhenaidah	spring-nrice	8.14417	3.35363	5.1103	0	1
6056	44	Jhenaidah	spring-nrice	8.05147	4.11296	5.66605	0	0
6069	44	Jhenaidah	spring-nrice	7.24701	4.42299	6.99546	0	0
6070	44	Jhenaidah	spring-nrice	8.17609	3.57189	5.52059	0	0.911111
6071	44	Jhenaidah	spring-nrice	8.47396	4.02567	6.77079	0	0
6074	44	Jhenaidah	spring-nrice	8.72249	4.28691	5.65622	0	0
6078	44	Jhenaidah	spring-nrice	8.32827	4.79761	6.05979	0	0
2312	47	Khulna	spring-nrice	7.80769	4.82838	6.08108	0	0
2313	47	Khulna	spring-nrice	7.8498	0	6.86693	0	0
6100	47	Khulna	spring-nrice	6.95523	3.91242	7.43838	0	1
6126	47	Khulna	spring-nrice	8.61486	3.67628	6.92342	0	0
6136	47	Khulna	spring-nrice	8.89963	4.04586	6.24278	1	0
2377	48	Kishoregan	spring-nrice	8.30347	5.4037	6.68461	0	0
2405	48	Kishoregan	spring-nrice	7.95516	3.50746	6.13845	0	0
2422	48	Kishoregan	spring-nrice	7.31918	3.85185	6.12867	1	0
2424	48	Kishoregan	spring-nrice	7.8498	4.28691	6.29045	0	1
2427	48	Kishoregan	spring-nrice	7.66748	3.59432	6.24446	1	0
2428	48	Kishoregan	spring-nrice	6.17593	0	4.85655	0	0
2429	48	Kishoregan	spring-nrice	7.75896	4.90128	6.39413	0	0
2430	48	Kishoregan	spring-nrice	8.97717	0	6.37446	0	0
2432	48	Kishoregan	spring-nrice	8.00781	4.32663	6.53943	0	1
2434	48	Kishoregan	spring-nrice	8.33531	2.99822	6.17379	0	1
2436	48	Kishoregan	spring-nrice	7.80724	4.19993	6.25383	0	1
2437	48	Kishoregan	spring-nrice	8.31184	4.73878	6.62324	0	1
2439	48	Kishoregan	spring-nrice	7.37324	4.36239	6.30097	1	0
2440	48	Kishoregan	spring-nrice	7.20667	3.98648	5.33608	1	0
2448	48	Kishoregan	spring-nrice	7.82571	5.43187	6.16181	0	0
2449	48	Kishoregan	spring-nrice	7.81701	5.26555	6.15479	0	0
2475	48	Kishoregan	spring-nrice	8.07295	5.52148	6.62007	0	1
2483	48	Kishoregan	spring-nrice	9.23753	0	6.17379	0	0
2485	48	Kishoregan	spring-nrice	7.66748	0	6.36303	1	0
2493	48	Kishoregan	spring-nrice	8.03212	4.58507	6.3386	0	0
2496	48	Kishoregan	spring-nrice	8.15299	0	6.2634	0	1
2501	49	Kurigram	spring-nrice	8.36063	4.80818	6.56174	0	1
2506	49	Kurigram	spring-nrice	8.59115	4.56754	7.42302	0	1
2512	49	Kurigram	spring-nrice	8.13749	4.89291	6.35147	0	1
2513	49	Kurigram	spring-nrice	8.48424	5.34963	6.22508	0	1
2516	49	Kurigram	spring-nrice	8.22467	4.47901	6.64132	0	1
2524	49	Kurigram	spring-nrice	7.44434	4.38218	6.32794	0	0
2537	49	Kurigram	spring-nrice	0	4.60527	6.46147	0	1
2539	49	Kurigram	spring-nrice	8.7173	4.96189	6.57129	0	0
2541	49	Kurigram	spring-nrice	7.95516	4.19993	5.6348	0	1
2542	49	Kurigram	spring-nrice	0	4.60527	4.60527	0	0
2544	49	Kurigram	spring-nrice	7.08356	5.23381	5.57027	0	0
2547	49	Kurigram	spring-nrice	8.36063	4.60527	6.27915	0	0
2549	49	Kurigram	spring-nrice	0	4.19993	5.92248	0	1
2551.2	49	Kurigram	spring-nrice	7.92068	5.02749	6.33878	0	1
2553	49	Kurigram	spring-nrice	7.269	3.91242	5.73658	0	0
2558	49	Kurigram	spring-nrice	8.73532	4.79761	6.07848	0	1
2560	49	Kurigram	spring-nrice	8.39238	4.42942	6.7733	0	1
2566	49	Kurigram	spring-nrice	8.36063	4.66083	6.85797	0	1
2576	49	Kurigram	spring-nrice	8.62299	4.38218	6.89771	0	1
2588	50	Kushtia	spring-nrice	7.80926	4.63784	6.43802	0	1
2589	50	Kushtia	spring-nrice	8.45848	4.60527	6.06379	0	0
2592	50	Kushtia	spring-nrice	7.65506	4.12301	6.27451	0	1
2597	50	Kushtia	spring-nrice	7.95516	0	6.97229	0	1
2598	50	Kushtia	spring-nrice	6.93351	5.29834	6.19032	0	1
2600	50	Kushtia	spring-nrice	8.553	4.79761	6.74345	0	1
2601	50	Kushtia	spring-nrice	8.10718	4.27187	6.79072	0	0
2602	50	Kushtia	spring-nrice	8.50115	4.96189	6.26113	0	0
2603	50	Kushtia	spring-nrice	8.07295	4.82838	6.39693	0	0
2604	50	Kushtia	spring-nrice	7.26202	4.19993	6.6593	0	1
2605	50	Kushtia	spring-nrice	8.26055	5.02643	6.63582	0	0.571429
2606	50	Kushtia	spring-nrice	7.01689	4.24247	6.73754	0	0
2609	50	Kushtia	spring-nrice	8.17831	4.96522	6.50728	0	0
2610	50	Kushtia	spring-nrice	7.7262	5.17319	6.90776	0	0.529412
2611	50	Kushtia	spring-nrice	8.56827	4.60527	6.95288	0	1
2612	50	Kushtia	spring-nrice	6.17039	0	5.83384	0	0
2613	50	Kushtia	spring-nrice	8.07295	4.82838	7.1107	0	0
2614	50	Kushtia	spring-nrice	7.81409	4.99298	6.79653	0	1
2615	50	Kushtia	spring-nrice	7.80101	4.87229	6.95946	0	0
2617	50	Kushtia	spring-nrice	7.58174	4.82838	6.39693	0	0.625
2619	50	Kushtia	spring-nrice	7.66748	4.60527	6.82979	0	1
2620	50	Kushtia	spring-nrice	8.265	4.32248	7.27079	0	0
2627	50	Kushtia	spring-nrice	8.54946	5.17319	6.55945	0	1
2629	50	Kushtia	spring-nrice	8.06279	4.10467	6.19626	0	1
2762	54	Madaripur	spring-nrice	7.32749	4.72303	5.47019	0	1
2763	54	Madaripur	spring-nrice	8.36063	4.75939	7.14414	0	0
2765	54	Madaripur	spring-nrice	8.29609	3.22047	6.00697	0	1
2766	54	Madaripur	spring-nrice	7.69074	5.32733	6.46331	0	1
2767	54	Madaripur	spring-nrice	8.16647	4.69878	6.37379	0	1
2772	54	Madaripur	spring-nrice	8.36063	4.31767	6.02224	0	1
2774	54	Madaripur	spring-nrice	7.63671	4.5745	5.99147	0	1
2778	54	Madaripur	spring-nrice	8.2472	4.60527	5.86742	0	1
2780	54	Madaripur	spring-nrice	8.2271	3.50746	5.85794	0	1
2782	54	Madaripur	spring-nrice	8.32986	5.20304	5.99147	0.272727	0.727273
2787	54	Madaripur	spring-nrice	7.74931	4.62826	5.96794	0	1
2789	54	Madaripur	spring-nrice	7.89063	4.60527	5.70379	0	1
2791	54	Madaripur	spring-nrice	8.49416	5.24955	6.74243	0	1
2795	54	Madaripur	spring-nrice	0	4.89291	6.33977	0	1
2796	54	Madaripur	spring-nrice	8.41915	4.60527	6.66391	0	1
2797	54	Madaripur	spring-nrice	8.15769	4.17932	5.87241	0	1
2798	54	Madaripur	spring-nrice	8.73473	4.38218	6.35611	0	1
2801	54	Madaripur	spring-nrice	8.62532	4.21794	5.91269	0	1
2802	54	Madaripur	spring-nrice	0	3.91242	4.82838	0	1
2803	54	Madaripur	spring-nrice	7.95516	4.19993	6.25383	0	1
2804	54	Madaripur	spring-nrice	8.1945	4.64527	6.08863	0	1
2805	54	Madaripur	spring-nrice	8.2245	4.74105	6.10317	0	1
2808	54	Madaripur	spring-nrice	8.3888	4.63344	5.97708	0	1
2810	54	Madaripur	spring-nrice	8.10829	5.66217	6.13529	0	1
2811	54	Madaripur	spring-nrice	8.55948	4.60527	5.88611	0	1
2813	54	Madaripur	spring-nrice	7.98333	5.1442	6.28627	0	1
2815	54	Madaripur	spring-nrice	8.71037	4.33645	6.19325	0	0
2816	54	Madaripur	spring-nrice	8.32986	4.69227	6.30162	0	1
2817	54	Madaripur	spring-nrice	7.8498	4.38218	5.69037	0	1
6154	54	Madaripur	spring-nrice	8.50183	3.6895	5.39365	0	1
6157	54	Madaripur	spring-nrice	8.43661	3.92289	5.80704	0	1
6165	54	Madaripur	spring-nrice	7.95516	4.42299	5.85794	0	1
6168	54	Madaripur	spring-nrice	9.55587	4.24247	5.99147	0	1
6169	54	Madaripur	spring-nrice	8.98478	4.53629	6.08678	0	1
6170	54	Madaripur	spring-nrice	8.53248	4.72303	5.87564	0	0
6171	54	Madaripur	spring-nrice	7.61869	4.39401	5.75031	0	0
6172	54	Madaripur	spring-nrice	7.66748	4.38218	6.52209	0	1
6173	54	Madaripur	spring-nrice	8.13749	3.91242	5.52148	0	1
6174	54	Madaripur	spring-nrice	7.75845	4.04586	5.22424	0	1
6175	54	Madaripur	spring-nrice	8.41947	4.32771	6.00651	0	1
6180	54	Madaripur	spring-nrice	8.17831	4.19993	5.73119	0	1
2821	55	Magura	spring-nrice	8.11794	4.73259	5.05495	0	0
2822	55	Magura	spring-nrice	9.9356	4.14589	6.969	0	0
2823	55	Magura	spring-nrice	8.33304	4.35488	5.22378	0	0
2824	55	Magura	spring-nrice	7.57427	4.96189	7.11361	0	0
2825	55	Magura	spring-nrice	8.32673	3.93134	5.27254	0	0
2826	55	Magura	spring-nrice	9.42704	5.23311	7.86165	0	0
2827	55	Magura	spring-nrice	8.58777	4.20978	6.16384	0	0
2829	55	Magura	spring-nrice	7.87529	4.22239	6.01394	0	0
2832	55	Magura	spring-nrice	8.2245	4.06387	6.41495	0	0
2834	55	Magura	spring-nrice	8.64831	4.71061	6.73868	0	0
2836	55	Magura	spring-nrice	8.52385	4.78756	6.6593	0	0
2837	55	Magura	spring-nrice	8.46983	4.52524	7.07717	0	0
2838	55	Magura	spring-nrice	8.3769	3.6895	7.05618	0	0
2839	55	Magura	spring-nrice	8.82922	5.2606	6.99969	0.555556	0
2840	55	Magura	spring-nrice	8.03027	4.18052	5.62375	0	0
2841	55	Magura	spring-nrice	8.42868	4.25471	5.67038	0	0
2842	55	Magura	spring-nrice	9.17894	3.6895	5.15525	0	0
2845	55	Magura	spring-nrice	8.90424	4.35402	6.98266	0	0
2846	55	Magura	spring-nrice	8.04582	4.29055	6.08877	0	0
2850	55	Magura	spring-nrice	8.5886	4.17796	6.54485	0	0.75
2851	55	Magura	spring-nrice	8.65213	3.66973	6.78703	0	0
2852	55	Magura	spring-nrice	8.36063	4.58058	6.34692	0	0
2856	55	Magura	spring-nrice	8.15361	4.90503	5.98331	0	0
2859.1	55	Magura	spring-nrice	7.42781	3.9604	6.31141	0	0
2859.2	55	Magura	spring-nrice	7.58196	3.9604	6.31141	0	0
6181	55	Magura	spring-nrice	7.95516	4.50521	6.45849	1	0
6182	55	Magura	spring-nrice	7.94137	4.18614	6.29107	0	0
6183	55	Magura	spring-nrice	8.36063	4.60527	6.94055	0	0
6184	55	Magura	spring-nrice	8.16218	5.124	6.99577	0	0
6185	55	Magura	spring-nrice	8.3888	4.34583	6.61817	0	0
6187	55	Magura	spring-nrice	8.00063	4.53297	6.28639	0	0
6188	55	Magura	spring-nrice	8.48177	4.67828	6.36876	0	0
6189	55	Magura	spring-nrice	8.30881	4.86551	7.81427	0	0
6190	55	Magura	spring-nrice	8.50115	4.83885	6.41432	0.175439	0.245614
6191	55	Magura	spring-nrice	8.33164	3.53558	6.3021	0	0
6192	55	Magura	spring-nrice	8.14705	4.05542	6.72927	0	0
6194	55	Magura	spring-nrice	7.44434	3.91242	6.18415	0	1
6195	55	Magura	spring-nrice	7.33247	4.50559	5.9038	0	0.890511
6197	55	Magura	spring-nrice	8.94842	4.38218	7.15462	0	0
6199.1	55	Magura	spring-nrice	8.31207	3.35363	6.1524	0	0
6199.2	55	Magura	spring-nrice	8.15769	4.11481	5.6112	0	0
6200	55	Magura	spring-nrice	7.96199	4.48922	6.26275	0	0.246575
6203	55	Magura	spring-nrice	8.01232	4.19993	6.04863	0	0
6205	55	Magura	spring-nrice	8.1028	3.96549	6.51942	0	0
6209.2	55	Magura	spring-nrice	8.7173	4.26889	6.21461	0	0
6210	55	Magura	spring-nrice	7.9323	4.86306	6.29375	0	0
6212	55	Magura	spring-nrice	8.13529	4.81068	6.969	0	0
6215	55	Magura	spring-nrice	9.22878	5.47567	6.38189	0	0
6216	55	Magura	spring-nrice	8.36063	4.19993	6.5976	0	1
6217	55	Magura	spring-nrice	8.47396	4.38218	6.04974	0	0
6218	55	Magura	spring-nrice	7.40512	0	5.89038	0	0
6219	55	Magura	spring-nrice	8.04016	2.28031	6.4695	0	0
6220	55	Magura	spring-nrice	9.58006	6.30162	8.12078	0	0
2895	56	Manikganj	spring-nrice	7.33066	0	5.39533	0	0
2916	56	Manikganj	spring-nrice	7.66748	3.91242	6.19441	0	1
2926	56	Manikganj	spring-nrice	7.18197	3.65033	5.7779	0	0
2943	57	Meherpur	spring-nrice	8.32986	5.20304	6.40197	0	1
2944	57	Meherpur	spring-nrice	8.58377	5.52148	6.45756	0	1
2946	57	Meherpur	spring-nrice	8.54075	4.10335	6.72964	0	1
2948	57	Meherpur	spring-nrice	8.3259	4.99826	6.25098	0	0
2949	57	Meherpur	spring-nrice	9.11373	4.56864	6.80798	0	0.115108
2951	57	Meherpur	spring-nrice	11.0115	5.48066	7.86019	0	0
2952	57	Meherpur	spring-nrice	8.8491	4.05542	7.03235	0	0.942308
2953.1	57	Meherpur	spring-nrice	6.43882	4.14994	5.91549	0	0
2953.2	57	Meherpur	spring-nrice	8.47841	4.13542	6.10925	0	0
2954	57	Meherpur	spring-nrice	9.36219	5.21024	7.72109	0	1
2955	57	Meherpur	spring-nrice	8.61194	5.18502	6.1405	0	0
2956	57	Meherpur	spring-nrice	9.2801	5.1042	7.14538	0	1
2958	57	Meherpur	spring-nrice	7.95516	3.97691	6.52209	0	1
2960	57	Meherpur	spring-nrice	8.34001	4.11481	6.25853	0	1
6222	57	Meherpur	spring-nrice	8.67534	0	6.80392	0	1
6223	57	Meherpur	spring-nrice	8.77614	5.20304	6.9198	0	0
6224	57	Meherpur	spring-nrice	8.99699	4.2271	6.39955	0	0.913386
6225	57	Meherpur	spring-nrice	8.39677	5.28181	7.06378	0	0.516393
6227	57	Meherpur	spring-nrice	8.73387	5.48973	6.66489	0	0.257812
6228	57	Meherpur	spring-nrice	8.46095	4.49377	7.08756	0	1
6229	57	Meherpur	spring-nrice	8.54075	4.14589	6.31469	0	1
6230	57	Meherpur	spring-nrice	8.37744	4.11142	6.30838	0	0
6232	57	Meherpur	spring-nrice	7.78526	5.16482	6.74524	0	1
6233	57	Meherpur	spring-nrice	8.7173	5.29834	7.26443	0	1
6235	57	Meherpur	spring-nrice	9.20465	6.09683	6.58745	0	0
6236	57	Meherpur	spring-nrice	8.44764	5.60849	6.19626	0	0
6237	57	Meherpur	spring-nrice	8.36063	4.13542	6.94457	0	1
6238	57	Meherpur	spring-nrice	8.64831	4.53629	6.35147	0	0
6239	57	Meherpur	spring-nrice	8.36063	4.19993	6.36533	0	1
3006	58	Maulvibaza	spring-nrice	6.68392	4.49993	6.74524	0	0
3127	59	Munshiganj	spring-nrice	5.57219	0	5.73365	0	0
3146	59	Munshiganj	spring-nrice	9.48629	5.42896	6.7466	0	0
3264	61	Mymensingh	spring-nrice	8.02416	4.04586	4.57629	0	1
3267	61	Mymensingh	spring-nrice	8.49416	4.96189	5.93641	0	1
3269	61	Mymensingh	spring-nrice	9.13478	5.03783	6.16573	0	1
3341	61	Mymensingh	spring-nrice	8.36063	5.01068	6.07151	0	1
3373	61	Mymensingh	spring-nrice	8.49416	0	6.18562	0	1
3389	61	Mymensingh	spring-nrice	9.50988	1.44364	6.13989	1	0
3399	61	Mymensingh	spring-nrice	8.13749	4.35278	4.49832	0	1
3408	61	Mymensingh	spring-nrice	8.35893	5.29834	8.10168	0	0
3440	61	Mymensingh	spring-nrice	7.95516	3.50746	5.99147	0	1
3481	64	Naogaon	spring-nrice	7.66748	4.6698	6.30384	0	0
3494	64	Naogaon	spring-nrice	6.41623	0	5.8788	0	0
3541	64	Naogaon	spring-nrice	7.21194	0	6.52209	0	0
3546	64	Naogaon	spring-nrice	6.57586	0	5.61678	0	0
3556	64	Naogaon	spring-nrice	9.09383	5.43187	7.1366	0	0
3581	65	Narail	spring-nrice	8.45972	4.93871	6.34344	0	1
3583	65	Narail	spring-nrice	8.42884	4.86306	5.93085	0	1
3587	65	Narail	spring-nrice	8.36063	4.89291	6.63332	0	0
3592	65	Narail	spring-nrice	8.17831	4.42299	8.57546	0	0
3594	65	Narail	spring-nrice	8.45594	4.97413	6.72235	0	1
3595	65	Narail	spring-nrice	8.05744	3.83245	6.10067	0	1
3596	65	Narail	spring-nrice	8.36063	4.89291	6.25383	0	1
3597	65	Narail	spring-nrice	8.36063	4.89291	6.32794	0	1
3598	65	Narail	spring-nrice	8.36063	4.79383	6.67513	0	1
6243	65	Narail	spring-nrice	7.73202	4.19993	6.04704	0	1
6245	65	Narail	spring-nrice	8.42099	5.15525	4.6698	0	0
6246	65	Narail	spring-nrice	8.11947	0	6.68461	0	0
6249	65	Narail	spring-nrice	8.48369	4.96189	6.88366	0	1
6250	65	Narail	spring-nrice	8.13749	4.89291	6.70114	0	1
6252	65	Narail	spring-nrice	8.24	4.47609	6.75411	0	1
6253	65	Narail	spring-nrice	8.45482	4.19993	6.8308	0	1
6254	65	Narail	spring-nrice	8.3457	4.89291	6.44983	0	0
6255	65	Narail	spring-nrice	8.42517	4.89291	6.21461	0	0
6256	65	Narail	spring-nrice	8.46381	4.99608	6.925	0	1
6258	65	Narail	spring-nrice	8.4516	4.73878	6.62955	0	0
6259	65	Narail	spring-nrice	8.28059	5.2183	7.31834	0	0
6260	65	Narail	spring-nrice	8.02927	5.0021	6.70993	0	0
3614	67	Narayangan	spring-nrice	8.31444	4.91538	7.29487	0.454545	0
3628	67	Narayangan	spring-nrice	6.30042	0	5.50313	0	0
3641	67	Narayangan	spring-nrice	7.98767	3.28482	8.01961	1	0
3643	67	Narayangan	spring-nrice	7.12634	0	5.41612	0	0
3644	67	Narayangan	spring-nrice	8.64831	4.60527	6.52698	0	0
3647.2	67	Narayangan	spring-nrice	8.85773	3.50746	7.33954	0	0
3668	68	Narsingdi	spring-nrice	9.09796	5.01068	6.60665	0	0
3671	68	Narsingdi	spring-nrice	8.81274	5.54965	6.89046	0	0
3672	68	Narsingdi	spring-nrice	9.4281	0	7.23526	0	0
3696	68	Narsingdi	spring-nrice	9.15412	4.19993	6.25383	0	0
3783	69	Natore	spring-nrice	7.74159	3.98648	6.25973	0	1
3784	69	Natore	spring-nrice	7.96215	3.62505	5.57027	0	0
3785	69	Natore	spring-nrice	8.21403	4.10467	6.26772	0	1
3787	69	Natore	spring-nrice	7.95516	0	6.36876	1	0
3789.1	69	Natore	spring-nrice	8.01232	0	5.99147	0	0
3794	69	Natore	spring-nrice	8.36063	3.91242	6.08678	0	0
3797	69	Natore	spring-nrice	8.32986	0	6.68461	0	0
3798	69	Natore	spring-nrice	8.57145	4.17932	6.63761	0	0
3799	69	Natore	spring-nrice	8.553	4.79761	6.79902	0	0
3803	69	Natore	spring-nrice	7.79	4.78756	5.48066	1	0
3828	69	Natore	spring-nrice	7.88455	4.10467	6.39693	0	0
3830	69	Natore	spring-nrice	8.36063	4.82838	7.01437	0	0
3833.1	69	Natore	spring-nrice	7.5497	4.71061	6.04554	0	0
3834	69	Natore	spring-nrice	8.79954	4.29705	6.50025	0	0
2383	72	Netrakona	spring-nrice	7.64943	0	6.47697	0	1
4011	73	Nilphamari	spring-nrice	7.66748	4.60527	6.2634	0	1
4012	73	Nilphamari	spring-nrice	8.36063	4.82838	6.47697	1	0
4021	73	Nilphamari	spring-nrice	8.55307	5.29834	6.00566	1	0
4028	73	Nilphamari	spring-nrice	9.37489	6.15634	6.66075	0	0.433962
4059	73	Nilphamari	spring-nrice	7.59849	4.19993	6.33977	1	0
4060	73	Nilphamari	spring-nrice	8.00395	5.01068	6.41346	0	0
4165	76	Pabna	spring-nrice	8.36063	3.91242	6.34564	0	0
4169	76	Pabna	spring-nrice	8.36063	4.48751	6.95124	0	0
4183	76	Pabna	spring-nrice	7.77097	0	2.69608	0	0
4186	76	Pabna	spring-nrice	8.69963	0	5.49071	1	0
4187	76	Pabna	spring-nrice	9.30658	4.78756	5.3753	0	1
4188	76	Pabna	spring-nrice	7.85957	4.75607	5.69601	0	0
4190	76	Pabna	spring-nrice	7.86937	0	4.75758	0	0
4193	76	Pabna	spring-nrice	6.35271	0	5.83992	0	0
4196.1	76	Pabna	spring-nrice	7.63079	0	5.25912	0	0
4197	76	Pabna	spring-nrice	9.30317	5.655	6.7864	0	0
4198	76	Pabna	spring-nrice	9.63183	5.62969	7.6585	0.471429	0.528571
4201.1	76	Pabna	spring-nrice	8.45594	4.60527	6.55108	0	1
4207	76	Pabna	spring-nrice	8.37809	4.11481	6.67436	0	0
4208	76	Pabna	spring-nrice	8.13749	4.60527	6.83733	0	0
4209	76	Pabna	spring-nrice	8.20592	4.53629	6.52209	0	1
4214	76	Pabna	spring-nrice	7.32616	0	5.96162	0	0
4215	76	Pabna	spring-nrice	8.13749	4.85209	6.84162	0	0
4225.1	76	Pabna	spring-nrice	8.87145	5.11603	6.90776	0	0
4238	76	Pabna	spring-nrice	7.74454	0	5.24705	0	0
4241	77	Panchagarh	spring-nrice	8.89769	4.25204	6.48645	0	0
4242	77	Panchagarh	spring-nrice	8.5497	2.85066	6.49407	0	0
4243	77	Panchagarh	spring-nrice	8.3958	0	6.5292	0	0
4245	77	Panchagarh	spring-nrice	8.5455	0	6.399	0	0
4246	77	Panchagarh	spring-nrice	8.12339	0	6.91083	0	0
4247	77	Panchagarh	spring-nrice	8.80127	0	6.88322	0	0
4248	77	Panchagarh	spring-nrice	8.64256	0	6.69244	0	0
4250	77	Panchagarh	spring-nrice	9.60578	0	8.07091	0	0
4251	77	Panchagarh	spring-nrice	8.9374	0	7.06902	0	0
4252	77	Panchagarh	spring-nrice	8.68348	4.10467	7.00031	0	0
4253	77	Panchagarh	spring-nrice	8.88415	0	6.44513	0	0
4254	77	Panchagarh	spring-nrice	8.95542	0	6.73988	0	0
4255	77	Panchagarh	spring-nrice	8.88131	0	6.55755	0	0
4257	77	Panchagarh	spring-nrice	8.82713	0	6.60444	0	0
4258	77	Panchagarh	spring-nrice	8.95542	0	6.30162	0	0
4259	77	Panchagarh	spring-nrice	8.68348	0	6.74702	0	0
4260	77	Panchagarh	spring-nrice	8.66976	0	6.42851	0	0
6293	78	Patuakhali	spring-nrice	8.0715	5.58601	6.76466	1	0
6332	79	Pirojpur	spring-nrice	7.59022	2.70015	6.16137	1	0
4402	81	Rajshahi	spring-nrice	9.76698	5.99147	6.78997	0	0
4443	82	Rajbari	spring-nrice	8.25379	3.99937	6.51134	0	0.545455
4449	82	Rajbari	spring-nrice	6.68665	5.01068	7.1107	0	0
4451	82	Rajbari	spring-nrice	8.13749	3.40231	6.25383	0	0
4454	82	Rajbari	spring-nrice	9.29494	3.30723	7.26987	0	1
4458	82	Rajbari	spring-nrice	8.40942	4.09462	6.6593	0	0
4461	82	Rajbari	spring-nrice	8.29319	4.30307	7.48339	0	0
4462	82	Rajbari	spring-nrice	8.33323	5.81454	6.9706	0	1
4464	82	Rajbari	spring-nrice	8.26299	4.65072	6.74933	0	1
4466	82	Rajbari	spring-nrice	8.18878	3.8584	6.77272	0	1
4468	82	Rajbari	spring-nrice	7.83738	4.30525	6.34629	0	1
4470	82	Rajbari	spring-nrice	7.75449	3.8172	6.36616	0	1
4471	82	Rajbari	spring-nrice	8.28519	0	6.91724	0	0.428571
4472	82	Rajbari	spring-nrice	8.0494	3.83043	6.86946	0	0.951515
4474	82	Rajbari	spring-nrice	8.13749	5.03266	6.54151	0	0
4479.1	82	Rajbari	spring-nrice	7.60686	4.48014	5.96162	0	0
6362	82	Rajbari	spring-nrice	8.50373	4.52524	7.1964	0	0
6363	82	Rajbari	spring-nrice	8.45957	3.80271	6.34774	0	1
6364	82	Rajbari	spring-nrice	8.70894	5.07521	5.94018	1	0
6367	82	Rajbari	spring-nrice	8.46805	4.09118	7.02623	0	0
6368	82	Rajbari	spring-nrice	8.46172	4.97458	5.96996	0	0
6369	82	Rajbari	spring-nrice	7.89063	4.82838	6.17639	0	1
6370	82	Rajbari	spring-nrice	8.36063	4.58757	6.41145	0	0
6371	82	Rajbari	spring-nrice	8.53005	4.95262	7.73328	0	1
6372.1	82	Rajbari	spring-nrice	8.36063	0	6.34523	0	1
6372.2	82	Rajbari	spring-nrice	8.52442	3.41908	6.8941	0	1
6375	82	Rajbari	spring-nrice	8.54295	4.60527	6.61886	0	1
6376	82	Rajbari	spring-nrice	8.25527	4.2487	6.97541	0	0
6378	82	Rajbari	spring-nrice	7.82723	3.69395	7.58288	0	1
6379	82	Rajbari	spring-nrice	8.41212	3.25673	6.27915	0	0
6380	82	Rajbari	spring-nrice	8.61846	0	6.89592	0	0
4501	85	Rangpur	spring-nrice	8.09826	0	6.56201	0	1
4505	85	Rangpur	spring-nrice	7.62666	4.56446	6.49828	0	1
4508	85	Rangpur	spring-nrice	7.91434	4.02567	6.17379	0	0
4547	85	Rangpur	spring-nrice	7.73202	4.73041	6.18758	0	1
4582	85	Rangpur	spring-nrice	8.11874	4.60527	6.70931	0	1
4584	85	Rangpur	spring-nrice	7.30816	5.29834	6.52209	0	1
4589	85	Rangpur	spring-nrice	6.99013	4.47177	5.44352	0	1
4594	85	Rangpur	spring-nrice	9.14282	5.29834	7.14414	0	1
4601	86	Shariatpur	spring-nrice	7.26202	3.9624	5.78186	0	0
4603	86	Shariatpur	spring-nrice	8.17974	0	5.24119	0	0
4604	86	Shariatpur	spring-nrice	8.29753	0	6.43775	0	0
4606	86	Shariatpur	spring-nrice	7.93681	5.20304	5.38535	0	0
4609.1	86	Shariatpur	spring-nrice	7.69139	0	3.59432	0	0
4621	86	Shariatpur	spring-nrice	8.13749	4.60527	6.05601	0	0
4623	86	Shariatpur	spring-nrice	8.36063	4.74501	6.95177	0	1
4625	86	Shariatpur	spring-nrice	8.03521	5.62683	6.03894	0	0
4628	86	Shariatpur	spring-nrice	8.13749	4.60527	6.28227	0	0
4631	86	Shariatpur	spring-nrice	8.32426	3.14662	5.99593	0	0
4641	86	Shariatpur	spring-nrice	8.36063	4.60527	5.70379	0	0
4642	86	Shariatpur	spring-nrice	7.94511	4.18988	5.76206	0	0.68
4643	86	Shariatpur	spring-nrice	7.44434	5.29834	6.75693	0	1
4644	86	Shariatpur	spring-nrice	8.36063	3.91242	6.69498	0	1
4645	86	Shariatpur	spring-nrice	7.95516	4.42299	5.70379	0	0
4646	86	Shariatpur	spring-nrice	8.26532	6.18696	6.95655	0	1
4647	86	Shariatpur	spring-nrice	8.54295	4.09462	6.25383	0	0
4648	86	Shariatpur	spring-nrice	8.36063	3.92566	6.04974	0	0
4649	86	Shariatpur	spring-nrice	7.8498	3.89563	5.95757	0	1
4651	86	Shariatpur	spring-nrice	8.26532	5.20304	4.84639	0	1
4652	86	Shariatpur	spring-nrice	7.66748	4.32771	6.41693	0	1
4656	86	Shariatpur	spring-nrice	6.97434	4.09462	6.08678	0	0
6383	86	Shariatpur	spring-nrice	6.97434	4.78756	4.86759	0	0
6384	86	Shariatpur	spring-nrice	9.34146	5.52148	6.57461	0	0
6385	86	Shariatpur	spring-nrice	7.61869	5.47269	5.4214	0	0
6390	86	Shariatpur	spring-nrice	8.13749	5.29834	5.42055	0	0
6392	86	Shariatpur	spring-nrice	8.36063	5.29834	6.62672	0	0
6393	86	Shariatpur	spring-nrice	8.07295	4.31767	5.72849	0	0
6397	86	Shariatpur	spring-nrice	7.8498	5.29834	6.15274	0	0
6398	86	Shariatpur	spring-nrice	8.36063	0	5.12102	0	0
6400	86	Shariatpur	spring-nrice	7.92985	5.29834	5.66989	0	0
4661	87	Satkhira	spring-nrice	8.84614	5.41612	7.46737	0	1
4673	87	Satkhira	spring-nrice	8.29745	4.87229	7.59681	0	1
6456	87	Satkhira	spring-nrice	8.07295	4.82838	7.00307	0	0
6460	87	Satkhira	spring-nrice	8.35048	4.95174	6.33799	0	0
6471	87	Satkhira	spring-nrice	7.74662	3.94708	6.11836	0	0
6480	87	Satkhira	spring-nrice	8.42517	3.28482	5.969	0	0
4723	88	Sirajganj	spring-nrice	7.16239	0	5.89109	0	0
4734	88	Sirajganj	spring-nrice	7.63365	3.6895	5.54519	0	0
4736	88	Sirajganj	spring-nrice	7.7222	0	6.5976	0	0
4739	88	Sirajganj	spring-nrice	7.49784	0	6.46839	0	0
4755	88	Sirajganj	spring-nrice	6.35271	0	6.451	0	0
4783	88	Sirajganj	spring-nrice	8.58377	4.13542	6.71538	0	0
4790.1	88	Sirajganj	spring-nrice	7.45875	4.79761	4.50998	0	0
4807	89	Sherpur	spring-nrice	8.69454	3.91242	6.52209	0	0
4882	89	Sherpur	spring-nrice	8.10238	5.29834	6.64825	0	0
4968	90	Sunamganj	spring-nrice	7.66748	4.42299	6.47697	0	1
4991.1	90	Sunamganj	spring-nrice	8.5249	5.70379	7.82405	0	0
4991.2	90	Sunamganj	spring-nrice	8.54295	5.29834	6.52209	0	0
5055	90	Sunamganj	spring-nrice	5.0592	5.29834	6.8024	0	0
5327	93	Tangail	spring-nrice	8.22087	5.71818	6.28996	0	1
5331	93	Tangail	spring-nrice	7.23462	4.68322	6.37875	0	0.216216
5381	93	Tangail	spring-nrice	8.96944	4.96189	6.57129	0	0
5382	93	Tangail	spring-nrice	7.95516	4.71061	6.35919	0	0
5385	93	Tangail	spring-nrice	8.84614	5.29834	6.68461	0	1
5393	93	Tangail	spring-nrice	8.13749	5.01068	6.59305	0	1
5399	93	Tangail	spring-nrice	7.5497	4.01771	6.51882	0	1
5401	93	Tangail	spring-nrice	6.63733	4.87716	6.68461	0	0.609375
5415	93	Tangail	spring-nrice	6.92304	4.09462	6.76849	0	1
5422	93	Tangail	spring-nrice	7.33354	3.50746	5.39365	0	0
5427	93	Tangail	spring-nrice	7.37535	3.97691	6.34212	0	1
5430	93	Tangail	spring-nrice	7.45132	4.60527	5.07521	0	0
5431.1	93	Tangail	spring-nrice	7.44434	4.60527	5.53472	0	1
5432	93	Tangail	spring-nrice	7.95796	4.82838	6.43775	0	0.75
5433	93	Tangail	spring-nrice	7.44434	4.60527	6.04026	0	0
5435	93	Tangail	spring-nrice	8.42517	4.89291	6.36303	0	1
5437	93	Tangail	spring-nrice	7.73901	4.19993	5.29834	0	0
5438	93	Tangail	spring-nrice	8.05835	4.33205	6.253	0	1
5448	93	Tangail	spring-nrice	7.39211	0	5.37712	0	0
5455	93	Tangail	spring-nrice	8.62921	6.09683	5.93431	0	0
5461	94	Thakurgaon	spring-nrice	7.95516	3.84349	6.44042	0	1
5462	94	Thakurgaon	spring-nrice	6.12358	0	5.20304	0	1
5464	94	Thakurgaon	spring-nrice	6.27605	0	6.47244	0	1
5474	94	Thakurgaon	spring-nrice	8.32986	4.79761	6.10588	0	1
5478	94	Thakurgaon	spring-nrice	7.71397	3.41233	6.58094	0	0.515152
5488	94	Thakurgaon	spring-nrice	10.9482	5.80915	6.95972	1	0
53	1	Bagerhat	spring-rice	7.68791	4.87764	5.46965	0	0
102	4	Barguna	spring-rice	8.07091	4.19993	5.94018	0	1
105	4	Barguna	spring-rice	8.13052	4.94333	6.1382	0	1
106	4	Barguna	spring-rice	7.96257	4.60527	5.74118	0	1
108	4	Barguna	spring-rice	8.02835	0	6.05601	0	1
111	4	Barguna	spring-rice	7.84434	4.19366	6.15274	0	1
113	4	Barguna	spring-rice	8.16083	4.27966	6.02344	0	1
118	4	Barguna	spring-rice	7.97142	4.89291	6.09227	0	1
122	4	Barguna	spring-rice	8.00637	0	7.00911	0	0
123	4	Barguna	spring-rice	7.37776	5.01068	3.50746	0	0
124	4	Barguna	spring-rice	7.02108	4.60527	5.97127	0	0
126	4	Barguna	spring-rice	8.08641	5.29834	6.2634	0	0
127	4	Barguna	spring-rice	8.18869	5.29834	5.66989	0	0
128	4	Barguna	spring-rice	8.00637	5.70379	6.72143	0	1
129	4	Barguna	spring-rice	7.74272	5.09959	5.77154	0	0
130	4	Barguna	spring-rice	7.90839	4.60527	6.22654	0	0
131	4	Barguna	spring-rice	8.29405	4.60527	5.85794	0	0
132	4	Barguna	spring-rice	5.99147	4.19993	5.15525	0	0
134	4	Barguna	spring-rice	8.00637	0	6.52942	0	1
137	4	Barguna	spring-rice	7.74751	5.22559	6.13047	0	0
140	4	Barguna	spring-rice	7.49554	5.01068	6.36303	0	0
142	4	Barguna	spring-rice	7.44675	4.50998	5.21015	0	1
143	4	Barguna	spring-rice	7.6009	4.60527	6.20456	0	1
146	4	Barguna	spring-rice	7.31322	4.31767	5.94018	0	1
151	4	Barguna	spring-rice	7.35068	4.64272	6.77401	0	1
152	4	Barguna	spring-rice	8.00637	5.58537	6.04051	0	1
153	4	Barguna	spring-rice	8.07091	4.56446	6.21461	0.5	0.5
154	4	Barguna	spring-rice	7.88858	4.30167	5.92375	0.595238	0.404762
156	4	Barguna	spring-rice	7.49554	4.00766	5.8999	0	1
157	4	Barguna	spring-rice	7.64172	5.29834	6.57925	0	1
5561	4	Barguna	spring-rice	7.78322	4.78756	5.95065	0	0
5563	4	Barguna	spring-rice	7.67786	4.09462	5.88611	0	0
5569	4	Barguna	spring-rice	8.25088	4.85561	6.39599	0	0
5570	4	Barguna	spring-rice	8.23773	4.19993	6.32794	0	0
5571	4	Barguna	spring-rice	7.93304	4.89291	5.99147	0	0
5574	4	Barguna	spring-rice	8.11977	4.65233	5.87331	0	0
5579	4	Barguna	spring-rice	7.53191	4.89291	5.6348	0	0
5580	4	Barguna	spring-rice	7.38689	4.78143	5.55574	0	0
5583	4	Barguna	spring-rice	7.93737	5.01068	6.57925	0	0
5584	4	Barguna	spring-rice	7.6009	5.29834	5.96615	0	0
5585	4	Barguna	spring-rice	7.57791	3.99937	5.55719	0	0
5587	4	Barguna	spring-rice	8.18869	4.60527	7.06476	0	0
5590	4	Barguna	spring-rice	7.09008	3.6895	5.54519	0	0
5591	4	Barguna	spring-rice	7.6009	4.60527	5.99147	0	0
5592	4	Barguna	spring-rice	7.82405	4.60527	6.55108	0	0
5593	4	Barguna	spring-rice	8.07091	4.89291	5.88611	0	0
5600	4	Barguna	spring-rice	8.33179	5.25912	6.37751	0	0
187	6	Barisal	spring-rice	7.09008	0	6.27288	0	0
218	6	Barisal	spring-rice	7.26443	4.04586	6.06046	0	1
321	9	Bhola	spring-rice	6.68461	4.33091	5.591	0	0
324	9	Bhola	spring-rice	7.6009	3.91242	6.46147	0	0
334	9	Bhola	spring-rice	7.02283	4.55527	5.56444	0	0.439024
337	9	Bhola	spring-rice	7.78322	5.1743	5.96615	0	1
5683	9	Bhola	spring-rice	7.68095	4.56272	5.38795	0	1
5684	9	Bhola	spring-rice	7.6009	5.01068	6.46925	0	0
5694	9	Bhola	spring-rice	8.50536	4.76776	5.79732	0	1
5697	9	Bhola	spring-rice	8.10772	4.94169	5.99646	0	1
503	12	Brahmanbar	spring-rice	8.35859	4.98821	6.35147	0	1
509	12	Brahmanbar	spring-rice	8.18869	4.89291	6.41891	0	1
563	12	Brahmanbar	spring-rice	7.19544	4.21317	5.86364	0	0
702	15	Chittagong	spring-rice	7.98531	5.29834	6.11617	0	1
705	15	Chittagong	spring-rice	8.24753	5.29834	6.17757	0	1
706	15	Chittagong	spring-rice	7.88467	5.35896	5.98363	0	1
707	15	Chittagong	spring-rice	7.98956	5.29834	6.06379	0	1
708	15	Chittagong	spring-rice	7.81166	4.84364	5.97009	0	1
710	15	Chittagong	spring-rice	8.35859	5.29834	5.97466	0	1
711	15	Chittagong	spring-rice	0	5.01068	5.94018	0	1
717	15	Chittagong	spring-rice	8.29405	4.60527	6.03756	0	1
782	15	Chittagong	spring-rice	8.33327	5.07521	6.6896	1	0
786	15	Chittagong	spring-rice	8.00191	5.15525	6.98472	1	0
788	15	Chittagong	spring-rice	7.91757	4.89291	6.62918	0	1
791	15	Chittagong	spring-rice	7.37776	4.78756	5.5607	0	1
864	18	Chuadanga	spring-rice	8.47637	5.29834	5.98142	1	0
867	18	Chuadanga	spring-rice	8.47637	5.19299	6.42325	0	1
871	18	Chuadanga	spring-rice	7.9756	5.20304	6.93171	0	1
872	18	Chuadanga	spring-rice	8.27603	5.18502	5.89795	1	0
880	18	Chuadanga	spring-rice	8.41743	5.49071	6.89351	0.666667	0.333333
882	18	Chuadanga	spring-rice	8.40294	5.79129	6.85879	0	1
895	18	Chuadanga	spring-rice	8.42758	5.90631	6.72951	1	0
896.1	18	Chuadanga	spring-rice	8.19689	5.4037	6.99064	0	1
897	18	Chuadanga	spring-rice	8.26328	5.02073	7.05931	0	1
5745.2	18	Chuadanga	spring-rice	8.16052	5.92693	7.05833	1	0
5759	18	Chuadanga	spring-rice	7.75505	5.11603	7.04752	0	0
907	19	Comilla	spring-rice	6.98059	4.74983	6.26234	0	1
915.1	19	Comilla	spring-rice	6.86854	4.23765	6.20301	0	1
919	19	Comilla	spring-rice	7.66544	4.60527	6.46147	0	1
925	19	Comilla	spring-rice	7.48312	4.71061	6.39693	0	1
927	19	Comilla	spring-rice	8.47637	4.60527	6.69291	0	1
933	19	Comilla	spring-rice	8.51719	4.31767	6.65286	0	1
984	19	Comilla	spring-rice	7.78322	5.29834	6.36303	0	1
986	19	Comilla	spring-rice	7.79761	4.87093	6.36752	0	1
992	19	Comilla	spring-rice	7.81959	4.71061	6.1551	0	1
993	19	Comilla	spring-rice	7.94574	4.76776	6.65476	0	1
999	19	Comilla	spring-rice	7.88858	5.07521	6.66781	0	1
1000	19	Comilla	spring-rice	7.37776	5.01068	6.76849	0	1
1029	19	Comilla	spring-rice	8.18869	4.78756	6.25383	0	1
1037	19	Comilla	spring-rice	7.6009	4.31767	6.56292	0	1
1039	19	Comilla	spring-rice	7.6009	5.52148	6.77423	0	1
1042	19	Comilla	spring-rice	7.91456	0	6.58799	0	1
1044	19	Comilla	spring-rice	8.05564	4.79761	6.10588	0	1
1045	19	Comilla	spring-rice	8.04274	4.19993	6.46839	0	1
1049	19	Comilla	spring-rice	7.41858	4.82838	5.94891	0	1
1051	19	Comilla	spring-rice	7.70626	4.60527	6.37824	0	1
1052	19	Comilla	spring-rice	7.1154	0	6.37969	0	1
1053	19	Comilla	spring-rice	8.29405	5.11603	5.99147	0	1
1054	19	Comilla	spring-rice	7.88858	0	6.05209	0	1
1056	19	Comilla	spring-rice	7.04129	4.73878	6.09968	0	1
1062	19	Comilla	spring-rice	7.78322	5.11603	6.17379	0	1
1063	19	Comilla	spring-rice	7.77417	5.08863	6.17604	0	1
1066	19	Comilla	spring-rice	8.22506	5.15525	6.39693	0	1
1067	19	Comilla	spring-rice	7.74548	5.4037	6.59152	0	1
1069	19	Comilla	spring-rice	7.8052	4.89291	6.58295	0	1
1074	19	Comilla	spring-rice	7.93737	5.01068	6.38013	0	1
1076	19	Comilla	spring-rice	8.07091	4.60527	6.25383	0	1
1077	19	Comilla	spring-rice	7.66544	4.89291	6.50229	0	1
1204	26	Dhaka	spring-rice	7.78322	4.62936	6.37224	0	1
1206	26	Dhaka	spring-rice	8.03169	4.34297	6.57282	0	1
1208	26	Dhaka	spring-rice	7.49554	4.60527	5.82895	0	0
1250	27	Dinajpur	spring-rice	8.00637	4.82838	5.82157	0	1
1421	29	Faridpur	spring-rice	7.23526	4.13542	7.04752	0	0
1423	29	Faridpur	spring-rice	6.90776	2.99822	5.88611	0	0
1425	29	Faridpur	spring-rice	6.99873	4.55649	4.81881	0	0
1427	29	Faridpur	spring-rice	7.01312	4.3891	5.67562	0	0
1428	29	Faridpur	spring-rice	7.6009	4.92368	5.82157	0	0
1431	29	Faridpur	spring-rice	7.56518	4.47427	5.55935	0	0
5813	29	Faridpur	spring-rice	7.76342	4.41116	6.35693	0	0
1503	32	Gaibandha	spring-rice	6.8024	4.86759	6.06379	0	0
1590	32	Gaibandha	spring-rice	0	0	4.87716	0	1
1764	36	Habiganj	spring-rice	8.40912	4.80369	6.67234	0	1
1774	36	Habiganj	spring-rice	8.00637	4.31767	5.64369	0	1
1777	36	Habiganj	spring-rice	7.32465	0	6.59446	0	1
1805	36	Habiganj	spring-rice	8.15208	4.07483	6.06242	0	1
1810	36	Habiganj	spring-rice	8.0038	4.87349	6.56201	0	1
1811	36	Habiganj	spring-rice	7.77858	4.42299	6.04554	0	1
1812	36	Habiganj	spring-rice	7.94265	5.13801	6.30655	0	1
1813	36	Habiganj	spring-rice	8.03094	4.64906	6.36663	0	1
1814	36	Habiganj	spring-rice	7.87631	4.98599	6.16972	0	1
1815	36	Habiganj	spring-rice	8.06838	3.8172	5.88218	0	1
1820	36	Habiganj	spring-rice	8.11173	4.93373	5.87369	0	1
1821	36	Habiganj	spring-rice	7.65596	4.7293	6.00552	0	1
1822	36	Habiganj	spring-rice	8.16141	5.12222	6.11955	0	1
1823	36	Habiganj	spring-rice	7.91936	4.98251	5.79022	0	1
1824	36	Habiganj	spring-rice	8.21067	3.95161	6.23049	0	1
1828	36	Habiganj	spring-rice	8.32684	5.21134	6.02426	0	1
1829	36	Habiganj	spring-rice	8.14947	5.2183	6.37751	0	1
1830	36	Habiganj	spring-rice	7.9593	4.12851	5.72652	0	1
1838	36	Habiganj	spring-rice	8.1658	5.46823	5.57203	0	1
1840	36	Habiganj	spring-rice	8.09812	4.27786	5.98696	0	1
1874	36	Habiganj	spring-rice	8.29405	4.78756	6.50229	0	1
1876	36	Habiganj	spring-rice	7.32567	4.96189	6.1653	0	1
1879	36	Habiganj	spring-rice	7.73443	4.96189	6.43995	0	1
1892	36	Habiganj	spring-rice	7.55211	0	6.06046	0	1
1906	36	Habiganj	spring-rice	6.27915	0	5.41167	0	0
2114	41	Jessore	spring-rice	8.10975	5.4106	6.49733	0	1
2133	41	Jessore	spring-rice	7.51664	5.03397	6.4621	0	1
5993	41	Jessore	spring-rice	8.16052	5.74461	6.02224	0	1
2161	42	Jhalokati	spring-rice	7.74548	0	5.78212	0	0
2162	42	Jhalokati	spring-rice	7.78916	0	5.72732	0	0
2171	42	Jhalokati	spring-rice	7.24423	3.50746	5.70379	0	0
2176.2	42	Jhalokati	spring-rice	7.00307	3.50746	5.97466	0	0
2192	42	Jhalokati	spring-rice	7.31572	4.45116	5.52598	0	1
2193	42	Jhalokati	spring-rice	6.90776	4.13542	6.93245	0	1
2195	42	Jhalokati	spring-rice	7.82755	4.19993	5.62473	0	1
2196	42	Jhalokati	spring-rice	7.86327	3.25212	5.19657	0	1
2258	44	Jhenaidah	spring-rice	8.42758	5.655	6.67264	0	1
6106	47	Khulna	spring-rice	7.66544	3.6895	5.36288	0	0
2436	48	Kishoregan	spring-rice	6.9455	5.036	6.42225	1	0
2444	48	Kishoregan	spring-rice	7.91676	4.73878	6.4158	0	1
2446	48	Kishoregan	spring-rice	8.17627	4.71061	6.19214	0	1
2601	50	Kushtia	spring-rice	8.00637	5.38386	7.05062	0	1
2602	50	Kushtia	spring-rice	8.19468	5.12142	7.37607	0	1
2605	50	Kushtia	spring-rice	8.23343	4.97746	6.4479	0	1
2610	50	Kushtia	spring-rice	7.82796	5.29834	7.04325	0	1
2612	50	Kushtia	spring-rice	7.78322	4.70056	6.32794	0	1
2613	50	Kushtia	spring-rice	7.62111	4.99006	6.5423	0	1
2614	50	Kushtia	spring-rice	7.9523	5.68609	6.70416	0	1
2616	50	Kushtia	spring-rice	7.81713	4.92681	6.43637	0	1
2617	50	Kushtia	spring-rice	8.11418	5.28099	6.5893	0	1
2620	50	Kushtia	spring-rice	8.51719	5.29834	8.03916	0	1
2626	50	Kushtia	spring-rice	7.82405	5.52148	6.96248	0	1
2634.1	50	Kushtia	spring-rice	7.37776	4.89291	6.37446	0	1
2638	50	Kushtia	spring-rice	8.19874	5.20304	6.72179	0	1
2674	51	Lakshmipur	spring-rice	7.28245	3.88168	6.31267	0	0
2766	54	Madaripur	spring-rice	8.02212	4.26889	6.015	1	0
2774	54	Madaripur	spring-rice	0	3.6895	6.00142	0	0
2795	54	Madaripur	spring-rice	8.41183	5.11603	6.33977	0	1
2796	54	Madaripur	spring-rice	6.75361	4.04586	6.11242	0	0
2803	54	Madaripur	spring-rice	7.39611	4.30525	6.08002	0	0
6168	54	Madaripur	spring-rice	7.6009	4.38218	6.90776	0	0
6169	54	Madaripur	spring-rice	7.48312	4.35402	5.99147	0	0
2850	55	Magura	spring-rice	8.56598	3.22047	7.22165	0	1
6183	55	Magura	spring-rice	6.46147	0	4.96986	0	0
6200	55	Magura	spring-rice	8.20889	5.09541	6.42046	0	1
6203	55	Magura	spring-rice	7.37776	5.29834	6.08678	0	0
6217	55	Magura	spring-rice	7.37776	4.19993	5.61071	0	0
6218	55	Magura	spring-rice	5.80915	4.42299	6.36876	0	0
2863	56	Manikganj	spring-rice	6.81245	4.15343	5.29834	0	0
2866	56	Manikganj	spring-rice	0	4.57249	2.9656	0	0
2877	56	Manikganj	spring-rice	0	0	1.9189	0	0
2905	56	Manikganj	spring-rice	0	0	4.732	0	0
2952	57	Meherpur	spring-rice	8.65072	6.06046	6.4879	0	1
6224	57	Meherpur	spring-rice	8.51027	5.48639	6.39693	0	1
6225	57	Meherpur	spring-rice	8.29405	5.92693	6.90776	1	0
6236	57	Meherpur	spring-rice	8.39941	5.29834	6.50229	1	0
6238	57	Meherpur	spring-rice	8.29405	5.60849	6.38167	1	0
2965	58	Maulvibaza	spring-rice	7.66544	0	4.89291	0	1
2966	58	Maulvibaza	spring-rice	7.31322	0	5.41612	0	0
2969	58	Maulvibaza	spring-rice	7.91936	0	5.82157	0	0
2974	58	Maulvibaza	spring-rice	7.6009	2.85066	6.03642	0	0
2977	58	Maulvibaza	spring-rice	6.9878	0	5.32911	0	0
2983.1	58	Maulvibaza	spring-rice	8.19607	4.56446	6.56433	0	1
2983.2	58	Maulvibaza	spring-rice	7.95046	4.28157	5.93306	0	1
2984	58	Maulvibaza	spring-rice	7.19544	4.89291	6.18758	0	1
2991	58	Maulvibaza	spring-rice	7.75245	3.59432	5.97312	0	1
2992	58	Maulvibaza	spring-rice	6.95905	3.27161	5.76338	0	1
2995	58	Maulvibaza	spring-rice	7.53191	3.6895	5.62041	0	1
3004	58	Maulvibaza	spring-rice	7.2526	4.25706	6.12867	0	1
3010	58	Maulvibaza	spring-rice	8.19756	3.7709	6.75956	0	1
3015	58	Maulvibaza	spring-rice	8.47637	5.29834	5.88611	0	1
3017	58	Maulvibaza	spring-rice	7.77611	3.84652	5.95904	0	1
3024	58	Maulvibaza	spring-rice	8.00299	4.25875	6.09227	0	1
3027	58	Maulvibaza	spring-rice	7.78322	4.49993	6.37446	0	1
3038	58	Maulvibaza	spring-rice	7.6009	4.60527	6.20119	0	1
3040	58	Maulvibaza	spring-rice	7.5091	3.96368	5.87039	0	1
3083	58	Maulvibaza	spring-rice	8.03317	5.27587	6.25951	0	1
3086	58	Maulvibaza	spring-rice	7.4578	4.19993	6.04817	0	1
3087	58	Maulvibaza	spring-rice	7.2526	2.93792	5.2124	0	1
3090	58	Maulvibaza	spring-rice	7.78322	4.38218	5.57163	0	1
3094	58	Maulvibaza	spring-rice	7.52436	3.95026	5.80704	0	1
3096	58	Maulvibaza	spring-rice	8.06844	3.99278	6.14421	0	1
3098	58	Maulvibaza	spring-rice	7.88858	4.19993	6.11663	0	1
3099	58	Maulvibaza	spring-rice	8.07091	4.89291	6.1598	0	1
3100	58	Maulvibaza	spring-rice	8.03723	4.09177	6.28075	0	1
3101	58	Maulvibaza	spring-rice	8.29981	4.55186	5.97691	0	1
3118.1	58	Maulvibaza	spring-rice	7.97793	4.94303	6.32594	0	1
3119	58	Maulvibaza	spring-rice	7.78322	4.89291	6.90553	0	1
3522	64	Naogaon	spring-rice	8.53294	4.65178	6.23969	0	1
3523	64	Naogaon	spring-rice	8.4759	5.02185	6.51845	0	1
3529	64	Naogaon	spring-rice	8.31603	4.5828	6.22786	0	1
3530	64	Naogaon	spring-rice	8.48642	4.50998	6.40698	0	1
3540	64	Naogaon	spring-rice	8.38106	4.79761	6.5554	0	1
3784	69	Natore	spring-rice	0	4.38218	5.19299	0	0
3789.1	69	Natore	spring-rice	8.21527	4.79761	6.00651	0	0
3789.2	69	Natore	spring-rice	7.79327	3.59432	5.56302	0	0
3791	69	Natore	spring-rice	7.66544	4.53629	6.27915	0	0
3842	70	Chapai Naw	spring-rice	8.30162	4.33024	6.25188	0	1
3843	70	Chapai Naw	spring-rice	7.97993	5.3409	5.96504	0	1
3845	70	Chapai Naw	spring-rice	7.49554	4.64608	6.33609	0	0
3849	70	Chapai Naw	spring-rice	8.19874	5.60849	6.45577	0	1
3850	70	Chapai Naw	spring-rice	7.9756	4.10467	6.27915	0	1
3853	70	Chapai Naw	spring-rice	8.29405	4.92681	5.90132	0	1
3861	70	Chapai Naw	spring-rice	8.00637	5.52148	6.73042	0	0
3865	70	Chapai Naw	spring-rice	8.07091	4.38218	6.43615	0	0
4115	75	Noakhali	spring-rice	8.47138	4.78257	6.59488	0	1
4143	75	Noakhali	spring-rice	6.93674	4.21452	5.78293	0	0
4145	75	Noakhali	spring-rice	6.55108	3.6895	6.1203	0	0
4150	75	Noakhali	spring-rice	7.21401	5.25578	7.00685	0	0
4151	75	Noakhali	spring-rice	6.99045	4.35156	5.89184	0	0
4157	75	Noakhali	spring-rice	6.68461	3.50746	5.36288	0	0
4159	75	Noakhali	spring-rice	7.6009	4.42299	5.75786	0	0
4227	76	Pabna	spring-rice	8.29405	5.99147	7.86327	0	1
4231	76	Pabna	spring-rice	7.37776	4.78756	6.38351	0	1
4297	78	Patuakhali	spring-rice	7.54374	2.63623	4.97294	0	0
4302	78	Patuakhali	spring-rice	8.29405	5.29834	6.61792	0	1
4309	78	Patuakhali	spring-rice	7.61819	3.97981	6.03693	0	0
4312	78	Patuakhali	spring-rice	7.73872	4.60527	5.57098	0	0
4313	78	Patuakhali	spring-rice	7.53903	4.56446	5.57596	0	1
4315	78	Patuakhali	spring-rice	8.24753	4.74632	6.13911	0	0
6266	78	Patuakhali	spring-rice	7.19544	4.14866	6.19441	0	0
6268	78	Patuakhali	spring-rice	7.18917	4.19993	5.80915	0	0
6272	78	Patuakhali	spring-rice	7.46114	4.48534	6.74575	0	0
6273	78	Patuakhali	spring-rice	7.37776	4.19993	5.94018	0	1
6276	78	Patuakhali	spring-rice	8.26015	4.89291	6.50229	0	0
6278	78	Patuakhali	spring-rice	7.41858	4.60527	6.6145	0	0
6296	78	Patuakhali	spring-rice	6.21461	4.31767	3.91242	0	0
6299	78	Patuakhali	spring-rice	7.1837	4.35402	5.30939	0	1
6301	78	Patuakhali	spring-rice	8.29405	5.29834	6.85295	0	0
6303	78	Patuakhali	spring-rice	7.6009	3.91242	6.13123	0	0
6305	78	Patuakhali	spring-rice	8.29405	4.60527	6.00389	0	0
6307	78	Patuakhali	spring-rice	8.47637	4.09462	7.20043	0	1
6309	78	Patuakhali	spring-rice	8.29405	5.29834	6.55108	0	0
6310	78	Patuakhali	spring-rice	8.21308	4.62724	6.54151	0	0
6311	78	Patuakhali	spring-rice	7.37776	3.91242	6.04026	0	0
6312	78	Patuakhali	spring-rice	7.69621	4.60527	6.44572	0	1
6313	78	Patuakhali	spring-rice	8.29405	4.60527	6.05601	0	0
6314	78	Patuakhali	spring-rice	8.29405	5.29834	6.06001	0	0
6316	78	Patuakhali	spring-rice	7.37776	3.84349	5.99147	0	0
6317	78	Patuakhali	spring-rice	7.88858	4.6698	5.58601	0	0
6318	78	Patuakhali	spring-rice	7.80854	4.52524	5.37245	0	1
6319.2	78	Patuakhali	spring-rice	7.78322	4.2487	5.94018	0	0
4377	79	Pirojpur	spring-rice	8.29405	4.53629	6.39248	0	1
4415	81	Rajshahi	spring-rice	8.40738	5.07521	6.56808	0	1
4416	81	Rajshahi	spring-rice	7.57013	5.20304	6.60583	0	0
4449	82	Rajbari	spring-rice	6.68461	4.38218	6.98472	0	0
4454	82	Rajbari	spring-rice	6.70709	5.12508	6.97796	0	0
4472	82	Rajbari	spring-rice	7.6009	4.53629	5.95757	0	0
4632	86	Shariatpur	spring-rice	7.24423	0	5.34713	0	0
6381	86	Shariatpur	spring-rice	7.6009	4.82838	5.7991	0	0
6389	86	Shariatpur	spring-rice	7.6009	3.22047	5.04347	0	0
6390	86	Shariatpur	spring-rice	7.47307	3.91242	4.38218	0	0
6391	86	Shariatpur	spring-rice	7.37776	3.46671	4.96986	0	0
6395	86	Shariatpur	spring-rice	7.6009	4.82838	5.22039	1	0
6397	86	Shariatpur	spring-rice	6.90776	5.29834	5.4381	0	0
6398	86	Shariatpur	spring-rice	7.31322	0	5.12102	0	0
4662	87	Satkhira	spring-rice	8.20096	5.2606	6.11336	0	1
4739	88	Sirajganj	spring-rice	5.99147	4.78756	6.60665	0	0
4740	88	Sirajganj	spring-rice	7.31322	4.54075	6.92018	0	0
4881	89	Sherpur	spring-rice	8.47637	5.05126	6.70511	1	0
4991.2	90	Sunamganj	spring-rice	7.50292	4.89291	5.84837	0	0
4993	90	Sunamganj	spring-rice	7.19544	4.71061	5.27587	0	1
4996	90	Sunamganj	spring-rice	7.88858	4.89291	5.78895	0	1
4998	90	Sunamganj	spring-rice	7.68606	4.89291	5.68887	0	1
5000	90	Sunamganj	spring-rice	7.73443	4.96189	5.78603	0	1
5213	91	Sylhet	spring-rice	8.16052	3.62505	6.28693	0	1
5347	93	Tangail	spring-rice	7.19544	4.19993	5.65833	0	0
5524	1	Bagerhat	summer-nrice	9.24145	5.80915	7.225	0	0
5530	1	Bagerhat	summer-nrice	9.63175	4.6698	6.78747	0	0
5531	1	Bagerhat	summer-nrice	8.87124	0	6.47697	0	1
5545	1	Bagerhat	summer-nrice	10.5482	4.09462	8.29405	0	0
5550.1	1	Bagerhat	summer-nrice	11.7531	4.19993	7.09008	0	0
127	4	Barguna	summer-nrice	5.04404	2.99822	5.13583	0	0
130	4	Barguna	summer-nrice	9.30069	6.21461	7.87853	1	0
136	4	Barguna	summer-nrice	6.95731	4.19993	6.97229	1	0
155	4	Barguna	summer-nrice	11.3331	5.99147	8.44247	0	0
5585	4	Barguna	summer-nrice	8.21577	4.60527	6.10925	0	0
162	6	Barisal	summer-nrice	7.93271	5.29834	6.49224	0	1
244	6	Barisal	summer-nrice	7.48642	4.60527	6.32794	0	0
5688	9	Bhola	summer-nrice	6.49027	3.50746	4.19993	0	0
5692	9	Bhola	summer-nrice	9.1632	5.52148	6.30992	0	1
5693	9	Bhola	summer-nrice	8.24263	4.38218	7.15462	0	0
363	10	Bogra	summer-nrice	6.93225	4.38218	5.76833	0	1
410	10	Bogra	summer-nrice	10.6675	6.74524	7.76217	0	0
414	10	Bogra	summer-nrice	9.48529	5.82442	7.12782	0	0
610	13	Chandpur	summer-nrice	8.11057	5.52148	7.13489	0	0
842	15	Chittagong	summer-nrice	9.87128	3.32553	6.83678	0	1
843	15	Chittagong	summer-nrice	9.74162	5.42617	7.48539	0.545455	0
845.1	15	Chittagong	summer-nrice	9.34179	4.09462	5.79259	0	1
846	15	Chittagong	summer-nrice	9.28849	5.29834	7.56941	0	1
847	15	Chittagong	summer-nrice	8.35804	4.95939	6.22456	0	1
850	15	Chittagong	summer-nrice	9.77339	4.96189	6.87877	0	1
851	15	Chittagong	summer-nrice	8.36277	5.29834	6.88755	0	0.5
852	15	Chittagong	summer-nrice	9.60949	4.60527	8.16764	0	1
855	15	Chittagong	summer-nrice	9.24981	4.90533	7.13887	0	1
856	15	Chittagong	summer-nrice	9.43363	4.89291	8.15223	0	1
857	15	Chittagong	summer-nrice	9.38634	5.99147	7.43838	0	0
860	15	Chittagong	summer-nrice	8.75771	5.61071	5.33113	0	0
870	18	Chuadanga	summer-nrice	8.24461	4.79761	7.41858	0	0
880	18	Chuadanga	summer-nrice	9.20557	5.33916	6.52698	0	0
882	18	Chuadanga	summer-nrice	8.81115	5.83363	6.5111	1	0
884	18	Chuadanga	summer-nrice	8.35937	0	5.99147	0	0
886	18	Chuadanga	summer-nrice	9.12988	4.28951	7.07785	0	0
890	18	Chuadanga	summer-nrice	0	4.38218	5.70379	1	0
892	18	Chuadanga	summer-nrice	9.61963	4.60527	7.21524	0	0
897	18	Chuadanga	summer-nrice	8.81667	5.20304	6.98547	1	0
5721.1	18	Chuadanga	summer-nrice	8.77879	5.29834	6.83672	0.514286	0
5723	18	Chuadanga	summer-nrice	10.8241	6.2634	7.18917	0	0
5724	18	Chuadanga	summer-nrice	9.88359	7.1309	7.46737	0	0
5745.1	18	Chuadanga	summer-nrice	9.68171	4.31767	6.59987	0	0
5745.2	18	Chuadanga	summer-nrice	7.41133	5.52148	5.23381	0	0
5750	18	Chuadanga	summer-nrice	0	0	3.75842	0	0
5756	18	Chuadanga	summer-nrice	9.14903	5.49071	7.31524	0	1
911	19	Comilla	summer-nrice	9.93935	5.80915	7.1309	0	1
1022	19	Comilla	summer-nrice	9.54049	5.11603	7.51389	0	0
1023	19	Comilla	summer-nrice	10.144	4.78756	7.5807	0	0
1030	19	Comilla	summer-nrice	9.94596	6.21461	8.09788	0	0
1035	19	Comilla	summer-nrice	9.91697	6.21461	7.74066	1	0
1036	19	Comilla	summer-nrice	10.0795	5.7991	7.70075	1	0
1119	22	Cox's Baza	summer-nrice	9.43237	5.85534	7.08095	0.636364	0
1120	22	Cox's Baza	summer-nrice	10.4651	5.52148	6.25383	0.5	0
1200	26	Dhaka	summer-nrice	10.0816	0	6.36303	0	0
1201	26	Dhaka	summer-nrice	8.4717	4.78756	5.98142	0	0
1204	26	Dhaka	summer-nrice	7.13042	5.99147	6.64294	0	0
1212	26	Dhaka	summer-nrice	7.66622	4.73878	5.83732	0	0
1215	26	Dhaka	summer-nrice	7.91336	5.24278	6.8859	0	0.756757
1221	26	Dhaka	summer-nrice	8.05301	0	4.72303	0	0
1242	27	Dinajpur	summer-nrice	8.2316	5.45249	6.83876	0	0
1244	27	Dinajpur	summer-nrice	8.41392	6.14562	6.90776	0	0
1293	27	Dinajpur	summer-nrice	8.2316	4.60527	7.11748	0	0
1297	27	Dinajpur	summer-nrice	7.53652	4.34297	6.80666	0	0
1343	29	Faridpur	summer-nrice	8.22199	4.69227	5.8536	0	1
1373	29	Faridpur	summer-nrice	8.73218	4.19993	6.61371	0	0
1411.1	29	Faridpur	summer-nrice	9.9091	5.48066	6.86693	0	1
1411.2	29	Faridpur	summer-nrice	9.30107	5.48066	6.86693	0	1
5785	29	Faridpur	summer-nrice	9.90731	4.27686	6.71417	0	0
5813	29	Faridpur	summer-nrice	9.35726	5.2183	7.222	0	1
5816	29	Faridpur	summer-nrice	8.32319	4.09462	7.19544	0	0
1516	32	Gaibandha	summer-nrice	8.56124	0	4.69227	0	0
1525	32	Gaibandha	summer-nrice	8.47005	4.60527	7.06191	0	0
1528	32	Gaibandha	summer-nrice	7.55376	3.91242	6.29157	0	0
1582	32	Gaibandha	summer-nrice	10.4641	7.6009	7.17524	0	0
1608	33	Gazipur	summer-nrice	7.63545	5.29834	6.26484	0	0
1617	33	Gazipur	summer-nrice	7.73076	4.60527	5.29834	0	0
1619	33	Gazipur	summer-nrice	8.03778	5.29834	4.94169	0	0
1642	33	Gazipur	summer-nrice	9.26049	4.84412	7.07944	0.416667	0.583333
1657	33	Gazipur	summer-nrice	10.4057	5.29834	7.77725	0	1
1684	35	Gopalganj	summer-nrice	7.51736	0	6.25383	0	0
1695	35	Gopalganj	summer-nrice	9.05554	3.99937	6.5893	0	0
1727	35	Gopalganj	summer-nrice	7.55768	0	5.7538	0	0
1731	35	Gopalganj	summer-nrice	7.06974	0	5.22935	0	0
1762	36	Habiganj	summer-nrice	8.2514	4.60527	6.63332	0	0
1764	36	Habiganj	summer-nrice	10.3638	6.14562	8.22862	0	0
1770	36	Habiganj	summer-nrice	9.09866	5.23381	7.76217	0	0
1775.1	36	Habiganj	summer-nrice	9.33021	4.89291	7.49554	0	1
1775.2	36	Habiganj	summer-nrice	9.33021	4.89291	7.53191	0	1
1775.3	36	Habiganj	summer-nrice	9.33021	4.89291	7.53191	0	1
1777	36	Habiganj	summer-nrice	7.49763	5.29834	6.93342	0	1
1834	36	Habiganj	summer-nrice	8.19299	4.60527	7.17012	0	0
1933	38	Joypurhat	summer-nrice	8.83668	6.39693	7.24423	0	0
1937	38	Joypurhat	summer-nrice	9.72499	5.58601	7.17012	0	0
1938	38	Joypurhat	summer-nrice	9.98988	0	6.7197	0	0
1952	38	Joypurhat	summer-nrice	10.2337	6.09683	7.01312	0	1
1958	38	Joypurhat	summer-nrice	3.8564	5.70379	6.13123	1	0
2085	41	Jessore	summer-nrice	9.1632	5.48066	6.93147	0	1
2086	41	Jessore	summer-nrice	7.87497	0	5.5691	0	0
2096	41	Jessore	summer-nrice	8.28002	4.89291	5.6348	0	0.5
2126	41	Jessore	summer-nrice	7.04718	3.65033	3.14071	0	0
5987	41	Jessore	summer-nrice	7.52568	5.58601	7.26776	1	0
5995	41	Jessore	summer-nrice	8.41399	5.26263	5.08395	0	1
5996	41	Jessore	summer-nrice	7.67438	3.91242	5.70379	0	1
5998	41	Jessore	summer-nrice	7.79975	4.73878	5.43187	0	1
5999	41	Jessore	summer-nrice	6.74762	5.036	4.98471	0	0
2182	42	Jhalokati	summer-nrice	7.90911	5.09072	8.25907	0	0.75
2220.1	44	Jhenaidah	summer-nrice	8.67754	5.11603	7.09008	0	0
2221	44	Jhenaidah	summer-nrice	8.66372	6.09683	6.97229	0	0
2230	44	Jhenaidah	summer-nrice	9.24621	5.70379	6.33977	0	0
2244	44	Jhenaidah	summer-nrice	8.67719	5.99147	6.99699	0	0
2247	44	Jhenaidah	summer-nrice	7.65434	4.55649	5.38931	0	0
2258	44	Jhenaidah	summer-nrice	7.13939	4.96189	5.89139	0	0
6023	44	Jhenaidah	summer-nrice	8.64198	6.08108	6.58617	0	0
6028	44	Jhenaidah	summer-nrice	9.44765	7.09008	7.32647	0	1
6034	44	Jhenaidah	summer-nrice	8.63601	6.21461	9.66142	0	0
6045	44	Jhenaidah	summer-nrice	9.93808	6.39693	6.75693	0	1
6050.3	44	Jhenaidah	summer-nrice	6.82263	4.38218	5.58601	0	0
6070	44	Jhenaidah	summer-nrice	9.10006	4.32393	6.55377	0	1
6078	44	Jhenaidah	summer-nrice	8.38619	5.20304	6.60583	0	0
2284	47	Khulna	summer-nrice	7.76956	0	9.3147	0	0
2310	47	Khulna	summer-nrice	6.95758	4.09462	8.468	0	1
2316	47	Khulna	summer-nrice	7.5374	0	8.7323	0	0
2320	47	Khulna	summer-nrice	9.67402	4.89291	7.24898	1	0
6082	47	Khulna	summer-nrice	7.76346	4.46554	7.9154	0	0
6084	47	Khulna	summer-nrice	8.44177	3.6895	6.50229	0	0
6100	47	Khulna	summer-nrice	7.84494	4.89291	8.41921	0	1
2452	48	Kishoregan	summer-nrice	8.58783	5.99147	7.49554	0	0
2594	50	Kushtia	summer-nrice	10.0436	5.52148	7.93737	0	0
2616	50	Kushtia	summer-nrice	9.01609	5.23381	6.95655	0	0
2728	52	Lalmonirha	summer-nrice	8.86307	4.76776	6.4354	0	0
2732	52	Lalmonirha	summer-nrice	7.11534	5.499	5.04704	0	0
2746.1	52	Lalmonirha	summer-nrice	8.75782	5.88611	6.42325	1	0
2747.1	52	Lalmonirha	summer-nrice	8.14405	0	7.69621	0	0
2755	52	Lalmonirha	summer-nrice	9.3235	5.48066	7.93737	0	0
2762	54	Madaripur	summer-nrice	7.77964	0	6.17639	0	1
2767	54	Madaripur	summer-nrice	7.82874	0	5.52539	0	1
2772	54	Madaripur	summer-nrice	7.66622	4.82838	5.57027	0	1
2774	54	Madaripur	summer-nrice	6.97317	4.79157	5.37931	0	1
2778	54	Madaripur	summer-nrice	8.18065	0	6.33977	0	1
2780	54	Madaripur	summer-nrice	7.88936	4.19993	5.23381	0	1
6150	54	Madaripur	summer-nrice	8.65655	0	5.6348	0	1
2821	55	Magura	summer-nrice	7.54893	4.19993	5.2606	0	0
2823	55	Magura	summer-nrice	9.76068	4.91538	6.01394	0.636364	0
2824	55	Magura	summer-nrice	6.45037	4.96189	7.06598	0	0
2837	55	Magura	summer-nrice	8.50182	4.22695	6.09546	0	0
2839	55	Magura	summer-nrice	8.75773	5.29834	7.15462	0	0
2851	55	Magura	summer-nrice	7.90176	4.31111	6.47848	0	0
6184	55	Magura	summer-nrice	8.38013	4.94169	6.4552	0	0
6188	55	Magura	summer-nrice	8.74716	4.71061	5.58601	0	0
6195	55	Magura	summer-nrice	7.69708	4.10549	5.23926	0	1
6199.2	55	Magura	summer-nrice	7.00816	0	6.65644	0	0
6210	55	Magura	summer-nrice	9.16327	5.68399	6.82181	0	0
6215	55	Magura	summer-nrice	8.06462	3.91242	6.7837	1	0
6218	55	Magura	summer-nrice	6.51693	4.42299	6.72544	0	0
2862	56	Manikganj	summer-nrice	8.39318	5.11603	5.84194	1	0
2863	56	Manikganj	summer-nrice	8.80228	5.20304	6.19626	0	1
2864	56	Manikganj	summer-nrice	7.00944	4.60527	4.19993	0	0
2867	56	Manikganj	summer-nrice	8.23458	5.71606	5.91451	0	1
2868	56	Manikganj	summer-nrice	7.22577	5.29834	5.09072	0	0
2869	56	Manikganj	summer-nrice	7.54844	5.20118	6.02784	0	0
2870	56	Manikganj	summer-nrice	7.77158	4.71061	6.14562	0	0
2872	56	Manikganj	summer-nrice	8.92967	6.62007	7.1107	0	1
2874	56	Manikganj	summer-nrice	7.73076	4.89291	5.15525	0	1
2876	56	Manikganj	summer-nrice	7.4839	5.11603	5.21134	0	1
2877	56	Manikganj	summer-nrice	7.62177	5.66939	5.74635	0	1
2879	56	Manikganj	summer-nrice	7.66622	4.82838	4.65405	0	0
2885	56	Manikganj	summer-nrice	7.50081	5.60224	4.80761	0	0
2886	56	Manikganj	summer-nrice	8.04091	5.49071	4.19993	0	0
2894	56	Manikganj	summer-nrice	6.96785	3.63509	4.71288	0	0
2896	56	Manikganj	summer-nrice	7.63545	4.65453	5.82717	0	0
2897	56	Manikganj	summer-nrice	8.35937	4.86759	4.49993	0	0
2898	56	Manikganj	summer-nrice	8.29317	5.99147	6.44719	0	0
2899	56	Manikganj	summer-nrice	7.42674	0	4.36692	0	0
2905	56	Manikganj	summer-nrice	7.18071	5.44144	5.2183	0	0
2906	56	Manikganj	summer-nrice	7.19888	5.29834	4.78756	0	0
2912	56	Manikganj	summer-nrice	10.2664	4.19993	7.74644	0	1
2916	56	Manikganj	summer-nrice	8.55019	5.92693	6.62672	0	1
2918	56	Manikganj	summer-nrice	8.4324	6.4333	6.53508	0	1
2939	56	Manikganj	summer-nrice	7.58618	5.25912	5.17575	0	0
2948	57	Meherpur	summer-nrice	11.8879	6.17952	7.03089	0	1
2951	57	Meherpur	summer-nrice	10.0614	5.80915	7.17863	0	1
6225	57	Meherpur	summer-nrice	6.62088	3.22047	6.06379	0	0
3083	58	Maulvibaza	summer-nrice	7.27759	3.6895	6.20119	0	0
3086	58	Maulvibaza	summer-nrice	8.82474	4.38218	6.41891	0	1
3087	58	Maulvibaza	summer-nrice	7.9321	4.17932	6.91183	0	0
3114	58	Maulvibaza	summer-nrice	7.23913	0	6.17379	0	1
3141	59	Munshiganj	summer-nrice	9.47335	0	6.86124	0	0
3144	59	Munshiganj	summer-nrice	8.72719	5.48374	6.92974	0	1
3145	59	Munshiganj	summer-nrice	8.33246	4.39657	6.97229	0	0
3146	59	Munshiganj	summer-nrice	9.3139	0	5.99147	0	0
3147	59	Munshiganj	summer-nrice	9.89824	7.09008	8.63764	0	0
3151	59	Munshiganj	summer-nrice	8.07745	6.57129	7.65647	0	0
3158	59	Munshiganj	summer-nrice	9.15823	6.27177	7.14909	0	0
3187	59	Munshiganj	summer-nrice	9.35838	6.34814	6.81501	0	1
3222	61	Mymensingh	summer-nrice	8.3075	4.85209	6.23833	0	0
3265	61	Mymensingh	summer-nrice	9.08774	4.82509	6.16762	0	1
3266	61	Mymensingh	summer-nrice	8.83122	5.36733	6.53046	0	1
3277	61	Mymensingh	summer-nrice	8.15923	5.29834	6.18562	0	1
3400	61	Mymensingh	summer-nrice	7.55376	0	6.86693	0	0
3402	61	Mymensingh	summer-nrice	0	5.01068	6.55108	0	0
3443	61	Mymensingh	summer-nrice	6.51385	3.83245	5.5666	0	1
3474.1	64	Naogaon	summer-nrice	7.51568	4.38218	7.02108	0	0
3484	64	Naogaon	summer-nrice	5.06411	0	5.49249	0	0
3491	64	Naogaon	summer-nrice	8.10859	0	5.88611	0	0
3506	64	Naogaon	summer-nrice	9.86668	5.80915	6.32794	0	1
3553	64	Naogaon	summer-nrice	7.1066	0	7.09008	0	0
3555	64	Naogaon	summer-nrice	8.29613	5.18057	7.55544	0	0
3567	65	Narail	summer-nrice	6.8118	0	5.18587	0	0
3574	65	Narail	summer-nrice	8.1696	4.34297	5.69089	0	1
3595	65	Narail	summer-nrice	7.36163	3.35363	5.26936	0	0
6249	65	Narail	summer-nrice	8.43207	4.19993	6.09325	0	1
6250	65	Narail	summer-nrice	7.92124	4.19993	5.4235	0	1
6255	65	Narail	summer-nrice	7.83423	3.50746	5.50805	0	0
6260	65	Narail	summer-nrice	7.57187	5.27237	5.67782	0	0
3641	67	Narayangan	summer-nrice	8.77308	4.38218	7.74356	0.466667	0
3644	67	Narayangan	summer-nrice	9.82983	5.61678	6.99546	0	1
3661	68	Narsingdi	summer-nrice	9.89144	6.34814	7.32081	0	0
3662	68	Narsingdi	summer-nrice	10.5147	4.71061	7.17863	0	0
3665	68	Narsingdi	summer-nrice	8.6176	6.09683	7.65497	0	0
3669	68	Narsingdi	summer-nrice	9.93228	5.07521	7.80384	0	0
3670	68	Narsingdi	summer-nrice	9.80214	5.23381	7.01437	0	0
3671	68	Narsingdi	summer-nrice	8.67856	4.73878	6.7334	0	0
3696	68	Narsingdi	summer-nrice	6.51337	0	4.84162	0	0
3710	68	Narsingdi	summer-nrice	8.53238	5.73365	6.56399	0	0
3734	68	Narsingdi	summer-nrice	7.04911	0	5.48066	0	0
3749	68	Narsingdi	summer-nrice	9.86544	6.21461	7.41858	0	0
3752	68	Narsingdi	summer-nrice	9.26433	0	7.53515	0	0
3756	68	Narsingdi	summer-nrice	10.4816	6.21461	7.90101	0	0
3759	68	Narsingdi	summer-nrice	10.3202	4.22809	6.64825	0	0
3786.1	69	Natore	summer-nrice	6.94544	0	5.09072	0	0
3786.2	69	Natore	summer-nrice	10.0217	4.82838	7.09008	0	0
3806	69	Natore	summer-nrice	8.65454	5.50597	6.94796	0.769231	0
3815	69	Natore	summer-nrice	8.30261	4.90248	5.69089	0	0.5
3820	69	Natore	summer-nrice	8.22456	5.52148	6.13665	1	0
3843	70	Chapai Naw	summer-nrice	9.38529	5.70379	7.39838	0	0
4009	73	Nilphamari	summer-nrice	8.75247	4.89291	7.51389	0	0
4021	73	Nilphamari	summer-nrice	7.98439	6.03229	6.68461	0	0
4023	73	Nilphamari	summer-nrice	8.02999	6.39693	6.19441	1	0
4024	73	Nilphamari	summer-nrice	10.1503	5.76833	6.76157	0	1
4026	73	Nilphamari	summer-nrice	8.11929	4.54075	6.00697	0	0
4027	73	Nilphamari	summer-nrice	8.24207	3.96368	6.23545	1	0
4028	73	Nilphamari	summer-nrice	9.35838	6.34814	7.68314	0	1
4034	73	Nilphamari	summer-nrice	10.0737	7.33854	8.51102	0	0
4039	73	Nilphamari	summer-nrice	10.2175	5.20304	7.72874	0	0
4181	76	Pabna	summer-nrice	9.32572	5.46085	7.89005	1	0
4186	76	Pabna	summer-nrice	9.53789	5.49071	7.03825	0	0
4187	76	Pabna	summer-nrice	8.64897	3.6895	5.3753	1	0
4227	76	Pabna	summer-nrice	9.64172	5.99147	7.02108	0	0
4253	77	Panchagarh	summer-nrice	8.38013	0	6.52209	0	0
4269	78	Patuakhali	summer-nrice	4.3057	0	3.35363	0	0
4272	78	Patuakhali	summer-nrice	5.92293	0	4.19993	0	0
4341	79	Pirojpur	summer-nrice	6.84926	0	1.82799	0	0
4344	79	Pirojpur	summer-nrice	8.12663	0	7.78322	0	0
4360	79	Pirojpur	summer-nrice	7.56972	4.19993	6.5976	0	0
6332	79	Pirojpur	summer-nrice	7.62385	2.70015	6.88022	0.62963	0
6346	79	Pirojpur	summer-nrice	6.21672	3.32553	6.70523	0	0
6356	79	Pirojpur	summer-nrice	9.11387	5.29834	8.72907	1	0
4416	81	Rajshahi	summer-nrice	9.58037	5.71384	7.34307	0	0
4418	81	Rajshahi	summer-nrice	9.56858	5.52148	7.35404	0	1
4468	82	Rajbari	summer-nrice	10.0472	4.60527	7.33954	0	0
4579	85	Rangpur	summer-nrice	9.07784	5.80915	7.61333	0	1
4611	86	Shariatpur	summer-nrice	7.36862	0	5.54447	0	0
4613	86	Shariatpur	summer-nrice	7.40379	0	5.0572	0	0
4659	86	Shariatpur	summer-nrice	5.88397	0	4.89291	0	0
4661	87	Satkhira	summer-nrice	7.51207	5.655	6.09325	0	0
4665	87	Satkhira	summer-nrice	9.16186	6.30992	7.06048	0	0
4666	87	Satkhira	summer-nrice	10.1076	5.71117	6.71381	0	0
4670	87	Satkhira	summer-nrice	9.11307	5.36288	6.82437	0	0
4673	87	Satkhira	summer-nrice	8.08139	4.40749	6.08911	0	0
4676	87	Satkhira	summer-nrice	7.9539	4.48751	5.29834	0	0
4998	90	Sunamganj	summer-nrice	8.78008	4.19993	6.30384	0	0
5047	90	Sunamganj	summer-nrice	7.44307	5.80915	5.03266	0	0
5055	90	Sunamganj	summer-nrice	7.13472	5.29834	6.42972	0	0
5057	90	Sunamganj	summer-nrice	8.16155	6.50229	7.25371	1	0
5180	91	Sylhet	summer-nrice	6.409	4.26444	5.32032	0	1
5310	93	Tangail	summer-nrice	7.48955	3.65033	3.83245	0	0
5356	93	Tangail	summer-nrice	7.73076	4.19993	5.19299	0	0
5383	93	Tangail	summer-nrice	9.61615	0	8.03008	0	1
5399	93	Tangail	summer-nrice	9.30029	5.52148	7.46737	0	0
5400	93	Tangail	summer-nrice	8.9007	4.95542	7.19221	0	0
5439	93	Tangail	summer-nrice	8.00776	6.21461	7.09008	0	1
5458	93	Tangail	summer-nrice	6.60452	0	5.34713	0	1
5459	93	Tangail	summer-nrice	8.57218	5.52148	8.07091	0	0
5460	93	Tangail	summer-nrice	7.98439	3.91242	6.2474	0	0
25	1	Bagerhat	summer-rice	8.07091	0	6.05601	0	1
27	1	Bagerhat	summer-rice	7.62697	4.40087	6.02304	0	1
28	1	Bagerhat	summer-rice	7.49301	4.73308	6.57831	0	1
33	1	Bagerhat	summer-rice	8.02524	4.60527	6.21461	0	1
36	1	Bagerhat	summer-rice	6.78997	4.01771	6.04554	0	1
38	1	Bagerhat	summer-rice	7.85976	5.52148	6.58303	0	1
39	1	Bagerhat	summer-rice	8.02212	4.15116	5.99938	0	0
41	1	Bagerhat	summer-rice	7.64602	5.49339	5.99913	0	0
42	1	Bagerhat	summer-rice	7.80989	5.24847	6.25591	0	0
43	1	Bagerhat	summer-rice	7.37151	4.15462	5.59154	0	0
45	1	Bagerhat	summer-rice	7.12562	4.79629	6.40349	0	0
46	1	Bagerhat	summer-rice	7.80157	4.19993	7.3352	0	0
53	1	Bagerhat	summer-rice	7.73502	5.18643	5.50583	0	0
56	1	Bagerhat	summer-rice	7.567	4.55047	5.56581	0	0
58	1	Bagerhat	summer-rice	7.50559	0	5.15175	0	0
69	1	Bagerhat	summer-rice	7.88858	5.48374	6.62254	0	1
72	1	Bagerhat	summer-rice	8.01642	5.29834	5.89616	0	1
74	1	Bagerhat	summer-rice	8.37957	4.79939	6.04366	0	1
78	1	Bagerhat	summer-rice	8.19106	5.24496	6.20909	0	1
80	1	Bagerhat	summer-rice	8.2049	5.23772	5.99147	0	1
5520.2	1	Bagerhat	summer-rice	7.6009	0	6.21461	0	1
5527	1	Bagerhat	summer-rice	8.07091	4.38218	5.86364	0	1
5531	1	Bagerhat	summer-rice	7.64439	0	6.63332	0	1
5540	1	Bagerhat	summer-rice	8.01706	5.33009	6.70061	0	1
5546	1	Bagerhat	summer-rice	7.42596	3.61265	5.38123	0	0
5548	1	Bagerhat	summer-rice	7.3482	3.43721	6.06627	0	0
5550.1	1	Bagerhat	summer-rice	7.19544	4.89291	5.94018	0	0
5550.2	1	Bagerhat	summer-rice	6.90776	4.60527	6.95655	0	0
5551	1	Bagerhat	summer-rice	8.07091	4.60527	5.94018	0	0
5552	1	Bagerhat	summer-rice	7.46737	4.13542	6.14115	0	0
5557	1	Bagerhat	summer-rice	7.6009	0	6.14562	0	0
5559	1	Bagerhat	summer-rice	7.78322	3.17979	5.76833	0	0
5560	1	Bagerhat	summer-rice	6.52335	4.26178	6.3054	0	0
94	3	Bandarban	summer-rice	8.77956	5.52148	6.69084	0	1
102	4	Barguna	summer-rice	8.15095	4.19993	5.92248	0	1
105	4	Barguna	summer-rice	7.5356	4.94333	6.16754	0	1
106	4	Barguna	summer-rice	7.73443	4.60527	5.51575	0	1
108	4	Barguna	summer-rice	7.8052	4.19993	6.02426	0	1
111	4	Barguna	summer-rice	7.712	4.17462	6.13123	0	1
113	4	Barguna	summer-rice	8.07069	4.21348	6.0414	0	0.945392
118	4	Barguna	summer-rice	7.74984	4.60527	6.00651	0	1
122	4	Barguna	summer-rice	7.6009	4.60527	6.29157	0	0
123	4	Barguna	summer-rice	6.97229	4.60527	3.50746	0	0
124	4	Barguna	summer-rice	7.24423	4.60527	6.01616	0	0
126	4	Barguna	summer-rice	7.39326	4.60527	5.68274	0	0
127	4	Barguna	summer-rice	7.93737	5.29834	5.73658	0	0
128	4	Barguna	summer-rice	7.4578	4.60527	5.89073	0	0
129	4	Barguna	summer-rice	6.60188	4.69155	5.56761	0	0
130	4	Barguna	summer-rice	7.56008	4.60527	5.99646	0	0
132	4	Barguna	summer-rice	6.08678	3.91242	5.25752	0	0
134	4	Barguna	summer-rice	8.29405	4.82838	6.1203	0	1
137	4	Barguna	summer-rice	7.54684	5.01651	6.06746	0	0
140	4	Barguna	summer-rice	6.90776	3.22047	6.61339	0	0
142	4	Barguna	summer-rice	7.6009	4.44684	5.66721	0	1
143	4	Barguna	summer-rice	7.61892	3.99937	5.7569	0	1
146	4	Barguna	summer-rice	7.31322	3.91242	5.94018	0	1
147	4	Barguna	summer-rice	7.6009	0	5.78075	0	0
148.2	4	Barguna	summer-rice	7.31322	5.29834	6.39693	0	1
151	4	Barguna	summer-rice	7.89619	4.4663	6.48225	0	1
152	4	Barguna	summer-rice	7.68727	5.3486	5.88983	0	0.948454
153	4	Barguna	summer-rice	7.69013	3.46671	5.78486	0	1
154	4	Barguna	summer-rice	7.66896	4.48575	5.75415	0	1
155	4	Barguna	summer-rice	7.24423	3.91242	5.16482	0	1
156	4	Barguna	summer-rice	8.05516	0	5.24705	0	1
157	4	Barguna	summer-rice	8.1747	4.65405	6.10925	0	1
5561	4	Barguna	summer-rice	7.37776	4.09462	5.49719	0	0
5562	4	Barguna	summer-rice	6.23659	3.50746	5.70379	0	1
5563	4	Barguna	summer-rice	7.74788	3.91242	5.92248	0	0.25
5569	4	Barguna	summer-rice	7.86867	4.85561	6.12077	0	0
5570	4	Barguna	summer-rice	8.08274	4.19993	6.20888	0	1
5571	4	Barguna	summer-rice	7.90763	4.72588	5.83946	0	1
5574	4	Barguna	summer-rice	8.11149	4.82112	6.02115	0	1
5579	4	Barguna	summer-rice	7.6009	4.89291	5.6348	0	0
5580	4	Barguna	summer-rice	7.92019	4.85553	5.51226	0	1
5581	4	Barguna	summer-rice	8.0956	0	7.6834	0	0
5582	4	Barguna	summer-rice	7.05804	4.08558	5.84629	0	0
5583	4	Barguna	summer-rice	7.09008	5.19299	6.29157	0	0
5584	4	Barguna	summer-rice	7.37776	5.29834	5.94018	0	0
5585	4	Barguna	summer-rice	6.8024	3.6895	5.16482	0	0
5586	4	Barguna	summer-rice	7.6009	4.60527	6.23441	0	0
5587	4	Barguna	summer-rice	7.54961	4.60527	6.83519	0	0
5590	4	Barguna	summer-rice	7.37776	3.91242	5.81712	0	0
5591	4	Barguna	summer-rice	7.6009	4.60527	5.99147	0	0
5592	4	Barguna	summer-rice	7.82405	0	6.47962	0	0
5593	4	Barguna	summer-rice	7.37776	4.19993	5.88611	0	0
5594	4	Barguna	summer-rice	7.53903	4.21972	6.37673	0	0
5596	4	Barguna	summer-rice	7.6009	0	5.85794	0	0
5598	4	Barguna	summer-rice	7.20043	4.60527	5.95065	0	0
5599	4	Barguna	summer-rice	7.2526	4.41116	6.28282	0	0
5600	4	Barguna	summer-rice	7.63493	4.60527	6.07447	0	0
161	6	Barisal	summer-rice	8.29405	4.44279	6.33683	0	1
162	6	Barisal	summer-rice	7.89357	4.60527	6.14847	0	1
163	6	Barisal	summer-rice	7.90991	4.79329	6.43083	0	1
165	6	Barisal	summer-rice	7.38834	4.81553	7.3061	0	1
166	6	Barisal	summer-rice	8.04515	4.80437	6.72204	0	1
168	6	Barisal	summer-rice	8.21609	5.16482	6.78559	0	1
169	6	Barisal	summer-rice	8.16052	5.29834	6.79543	0	1
171	6	Barisal	summer-rice	7.73616	4.19301	5.18143	0	1
174	6	Barisal	summer-rice	7.37776	4.38218	6.90776	0	1
176	6	Barisal	summer-rice	8.22809	5.72485	5.9491	0	1
178	6	Barisal	summer-rice	8.03762	4.55649	6.08244	0	1
179	6	Barisal	summer-rice	8.32361	5.66297	7.43367	0	1
180	6	Barisal	summer-rice	7.99316	5.25818	6.68363	0	0.551181
181	6	Barisal	summer-rice	7.66807	3.96368	6.12434	0	0
182	6	Barisal	summer-rice	7.60857	4.09462	5.94824	0	0
187	6	Barisal	summer-rice	7.78322	3.84349	6.35147	0	0
193	6	Barisal	summer-rice	7.96901	3.91242	5.85794	0	0.5
202	6	Barisal	summer-rice	7.37776	0	4.2952	0	0
204	6	Barisal	summer-rice	7.6009	5.29834	5.76485	0	0.111111
209	6	Barisal	summer-rice	7.6009	5.04243	6.47945	0	0
218	6	Barisal	summer-rice	7.68946	4.60527	6.50783	0	0
219	6	Barisal	summer-rice	7.76998	4.01243	6.91562	0	0
225	6	Barisal	summer-rice	8.15429	4.46554	6.20001	0	0
228	6	Barisal	summer-rice	7.31584	2.25691	5.95131	0	0
232	6	Barisal	summer-rice	6.90776	0	4.81109	0	1
233	6	Barisal	summer-rice	7.89357	4.58914	6.44254	0	0
241	6	Barisal	summer-rice	8.07091	4.60527	7.42655	0	1
243	6	Barisal	summer-rice	8.00637	4.60527	5.91857	0	0
247	6	Barisal	summer-rice	7.6009	5.29834	6.31596	0	1
248	6	Barisal	summer-rice	7.56008	5.29834	6.57368	0	1
252	6	Barisal	summer-rice	7.21071	4.73493	5.44144	0	0.6
260	6	Barisal	summer-rice	7.41858	5.11603	6.95655	0	1
262	6	Barisal	summer-rice	8.34284	4.49993	6.99851	0	1
266	6	Barisal	summer-rice	8.51719	0	6.05209	0	1
267	6	Barisal	summer-rice	7.6009	3.91242	7.01212	0	1
269	6	Barisal	summer-rice	8.47637	5.99147	7.37776	0	1
270	6	Barisal	summer-rice	8.10216	5.12551	6.76466	0	1
5602	6	Barisal	summer-rice	8.14452	4.54812	6.44219	0	1
5603	6	Barisal	summer-rice	8.15335	4.74501	7.431	0.5	0.5
5604	6	Barisal	summer-rice	8.25911	4.67568	6.26074	0.484979	0.515021
5605	6	Barisal	summer-rice	8.07091	5.11603	5.48066	0	1
5609	6	Barisal	summer-rice	7.57192	4.96189	6.76025	0	1
5613	6	Barisal	summer-rice	7.7207	4.97991	5.16222	0	1
5615	6	Barisal	summer-rice	8.06225	4.93923	6.31928	0	1
5616	6	Barisal	summer-rice	7.53191	0	6.07151	0	0.833333
5617	6	Barisal	summer-rice	7.86327	4.2487	6.77079	0	1
5619	6	Barisal	summer-rice	7.71869	4.86759	7.75791	0	1
5641	6	Barisal	summer-rice	6.90776	0	6.70931	0	0
5642	6	Barisal	summer-rice	6.9395	4.50351	6.74713	0	0
5644	6	Barisal	summer-rice	7.71869	0	6.57752	0	0
5661	6	Barisal	summer-rice	7.89482	5.68981	6.09056	0.9375	0
5663	6	Barisal	summer-rice	7.74135	0	6.61051	0	0
5664	6	Barisal	summer-rice	7.81062	4.53629	6.89095	0	1
5665	6	Barisal	summer-rice	7.66314	0	6.99048	0	0
5666	6	Barisal	summer-rice	7.44327	0	6.81619	0	0
5667	6	Barisal	summer-rice	7.37776	4.60527	6.46147	0	0
5669	6	Barisal	summer-rice	7.09008	4.93837	6.52073	0	0
5670	6	Barisal	summer-rice	7.26955	0	5.83197	0	0
5671	6	Barisal	summer-rice	7.63727	0	6.31997	0	0
5673	6	Barisal	summer-rice	7.87853	4.68222	7.04926	0	1
5674	6	Barisal	summer-rice	7.32721	0	6.77864	0	1
5675	6	Barisal	summer-rice	7.6009	0	6.08678	0	1
5679	6	Barisal	summer-rice	7.42739	0	7.12201	0	0
5680	6	Barisal	summer-rice	7.15359	0	6.41319	0	1
281	9	Bhola	summer-rice	7.31322	4.13542	5.15043	0	0
282	9	Bhola	summer-rice	6.74345	4.50998	5.95286	0	0
286	9	Bhola	summer-rice	7.56008	4.09462	6.61204	0	0
287	9	Bhola	summer-rice	7.81062	3.91242	5.86742	0	0
288	9	Bhola	summer-rice	6.55108	3.91242	5.39365	0	0
291	9	Bhola	summer-rice	7.26193	5.0515	7.4938	0	0
294	9	Bhola	summer-rice	7.6009	4.18419	6.15007	0	0
301	9	Bhola	summer-rice	7.6009	4.25397	5.94407	0	1
303	9	Bhola	summer-rice	8.16052	4.47177	6.06959	0	0.5
304	9	Bhola	summer-rice	7.6009	4.13542	6.09808	0	0
309	9	Bhola	summer-rice	7.81275	3.75467	5.80012	0	0.179775
310	9	Bhola	summer-rice	7.61771	4.35644	6.20096	0	0.491525
311	9	Bhola	summer-rice	7.81757	4.00473	5.87847	0	0.322581
316.1	9	Bhola	summer-rice	7.89183	3.87272	5.96848	0	0.415584
316.2	9	Bhola	summer-rice	7.6009	4.31767	5.62883	0	0
316.3	9	Bhola	summer-rice	7.78322	4.60527	6.13989	0	0
320	9	Bhola	summer-rice	7.9756	3.22047	5.76975	0	1
321	9	Bhola	summer-rice	7.3206	4.48751	5.8158	0	0.333333
322	9	Bhola	summer-rice	7.62443	4.43011	6.2497	0	0
324	9	Bhola	summer-rice	7.82405	4.80818	6.31446	0	0
334	9	Bhola	summer-rice	7.34245	4.64708	6.3083	0	0.918149
337	9	Bhola	summer-rice	7.93737	5.1743	6.34564	0	1
343	9	Bhola	summer-rice	8.26807	4.85369	5.88326	0	1
346	9	Bhola	summer-rice	8.14947	4.82838	6.03383	0	1
347	9	Bhola	summer-rice	8.48821	5.31018	6.93593	0	1
348	9	Bhola	summer-rice	8.13153	4.60527	5.48066	0	1
350	9	Bhola	summer-rice	8.9872	4.60527	6.48081	0	1
351	9	Bhola	summer-rice	8.00637	4.13542	6.32347	0	1
352	9	Bhola	summer-rice	7.47356	4.67859	6.09465	0	0.543478
353	9	Bhola	summer-rice	7.31322	4.60527	6.43775	0	1
354	9	Bhola	summer-rice	8.79304	4.84007	6.16641	0	0.882353
357	9	Bhola	summer-rice	7.6009	3.57633	6.86395	0	1
358	9	Bhola	summer-rice	6.99477	3.71195	5.70379	0	0.0909091
360	9	Bhola	summer-rice	7.17012	3.62505	6.2196	0	1
5681	9	Bhola	summer-rice	7.4578	4.42299	5.75786	0	1
5682	9	Bhola	summer-rice	8.34581	4.68914	6.23196	0	0.925
5683	9	Bhola	summer-rice	7.99763	4.61393	5.63013	0	0.826087
5684	9	Bhola	summer-rice	8.02835	5.01068	6.69084	0	1
5685	9	Bhola	summer-rice	7.93737	4.82838	5.72686	0	1
5687	9	Bhola	summer-rice	7.37776	3.91242	6.01616	0	0
5688	9	Bhola	summer-rice	8.43018	3.91242	5.92415	0	1
5691	9	Bhola	summer-rice	8.14854	4.60527	6.35437	0	1
5692	9	Bhola	summer-rice	8.44358	4.42942	6.00747	0	1
5693	9	Bhola	summer-rice	8.1197	4.38218	5.9296	0	1
5694	9	Bhola	summer-rice	8.61947	4.78471	5.78318	0	1
5696.1	9	Bhola	summer-rice	7.83452	4.73658	6.36424	0	1
5696.2	9	Bhola	summer-rice	7.97247	2.31244	5.72032	0	0.8
5697	9	Bhola	summer-rice	7.94718	5.09864	5.75967	0	1
5699	9	Bhola	summer-rice	8.20704	4.57711	6.28434	0	1
5701	9	Bhola	summer-rice	7.21234	3.97122	5.07899	0	0
5705	9	Bhola	summer-rice	0	3.6895	5.14753	0	0
368	10	Bogra	summer-rice	8.29872	5.6509	6.37244	0	1
371	10	Bogra	summer-rice	8.36927	4.31767	6.38118	0	1
373	10	Bogra	summer-rice	8.07091	2.71247	6.56527	0	1
374	10	Bogra	summer-rice	8.22259	5.48639	5.71522	0	1
376	10	Bogra	summer-rice	8.16484	4.5745	6.53801	0	1
377	10	Bogra	summer-rice	8.18485	5.04458	6.0419	0	1
378	10	Bogra	summer-rice	8.61563	5.33224	6.16513	0	1
379	10	Bogra	summer-rice	8.42758	5.45434	5.80655	0	1
381	10	Bogra	summer-rice	8.4851	5.57277	7.00784	0	1
383	10	Bogra	summer-rice	8.24526	5.47269	7.01026	0	1
387	10	Bogra	summer-rice	8.38106	5.20304	7.48539	0	1
389	10	Bogra	summer-rice	8.29405	5.99147	6.21461	0	1
393	10	Bogra	summer-rice	8.3098	5.32959	6.25505	0	1
394	10	Bogra	summer-rice	8.51719	5.11603	6.81161	0	1
397	10	Bogra	summer-rice	8.46994	4.74835	6.50613	0	1
398	10	Bogra	summer-rice	7.88858	4.89291	6.05601	0	1
402	10	Bogra	summer-rice	8.4181	5.19926	6.47552	0	1
403	10	Bogra	summer-rice	8.35467	5.74461	7.11579	0	1
405	10	Bogra	summer-rice	8.48642	5.35718	6.3236	0	1
408	10	Bogra	summer-rice	7.54481	5.44989	6.5691	0	1
409	10	Bogra	summer-rice	7.9756	4.97991	6.30162	0	1
410	10	Bogra	summer-rice	8.40699	5.60752	6.54485	0	1
411	10	Bogra	summer-rice	8.42188	5.29834	6.53801	0	1
413	10	Bogra	summer-rice	8.52052	5.29834	6.62892	0	1
414	10	Bogra	summer-rice	7.96919	5.38565	6.72134	0	1
415	10	Bogra	summer-rice	7.68642	5.56344	5.9551	0	1
420	10	Bogra	summer-rice	8.33487	5.11603	6.82075	0	1
423	10	Bogra	summer-rice	8.07091	5.11603	6.11663	0	1
424	10	Bogra	summer-rice	7.96927	5.46085	5.84708	0	1
425	10	Bogra	summer-rice	8.43085	5.25008	5.61058	0	1
426	10	Bogra	summer-rice	8.10481	4.92681	5.99147	0	1
429	10	Bogra	summer-rice	8.20889	4.90306	6.53046	0	1
431	10	Bogra	summer-rice	7.82777	4.27755	6.22818	0	1
434	10	Bogra	summer-rice	7.9968	4.63344	6.4251	0	1
435	10	Bogra	summer-rice	8.58173	5.80915	6.88528	0	1
439	10	Bogra	summer-rice	7.98202	4.81802	6.13971	0	1
440	10	Bogra	summer-rice	8.19295	5.25912	5.86887	0	1
447	10	Bogra	summer-rice	7.30892	5.25895	6.31187	0.137339	0.862661
454	10	Bogra	summer-rice	8.07091	5.58601	6.35147	0	1
455	10	Bogra	summer-rice	8.07091	5.29834	6.60665	1	0
456	10	Bogra	summer-rice	7.09008	5.07521	6.17379	0	1
460	10	Bogra	summer-rice	7.9756	5.49071	6.15852	0	1
464	10	Bogra	summer-rice	8.55641	4.89291	5.96615	0	1
465	10	Bogra	summer-rice	8.46622	5.53949	5.73365	0	1
467	10	Bogra	summer-rice	8.33695	5.28732	5.79702	0.465753	0.534247
469	10	Bogra	summer-rice	8.24706	5.36185	6.49324	0	1
471	10	Bogra	summer-rice	8.1399	4.73878	6.59109	0	1
472	10	Bogra	summer-rice	8.49472	4.78756	6.11663	0	1
473	10	Bogra	summer-rice	8.36774	5.04536	6.65627	0	1
474.1	10	Bogra	summer-rice	8.49196	5.49071	6.20853	0	1
475	10	Bogra	summer-rice	8.24131	5.24921	6.10468	0	0.893836
476	10	Bogra	summer-rice	8.56598	5.29834	6.39693	0	1
478	10	Bogra	summer-rice	8.52707	4.8714	6.21886	0	1
479	10	Bogra	summer-rice	8.40091	5.0524	6.14777	0	1
480	10	Bogra	summer-rice	8.23655	4.86306	6.08142	0	1
502	12	Brahmanbar	summer-rice	7.93468	4.03639	6.06423	0	1
503	12	Brahmanbar	summer-rice	8.07091	4.98821	6.32794	0	1
509	12	Brahmanbar	summer-rice	8.20704	4.89291	6.41891	0	1
527	12	Brahmanbar	summer-rice	5.07521	4.53629	5.85603	0	1
531	12	Brahmanbar	summer-rice	0	5.31854	5.56539	0	0
545	12	Brahmanbar	summer-rice	8.21401	5.036	6.89225	0	1
552	12	Brahmanbar	summer-rice	8.26328	4.50998	6.63809	0	1
553	12	Brahmanbar	summer-rice	8.42467	4.75607	6.72171	0	1
559	12	Brahmanbar	summer-rice	7.82405	4.82838	6.30992	0	1
572	12	Brahmanbar	summer-rice	7.1309	0	5.12845	0	0
573	12	Brahmanbar	summer-rice	6.73591	0	5.24428	0	0
574	12	Brahmanbar	summer-rice	0	0	2.13436	0	0
576	12	Brahmanbar	summer-rice	7.19544	3.49564	5.3702	0	0
577	12	Brahmanbar	summer-rice	5.99147	0	4.98821	0	0
611	13	Chandpur	summer-rice	7.09008	3.91242	5.99147	0	0
612	13	Chandpur	summer-rice	7.37776	5.29834	6.49224	0	1
620	13	Chandpur	summer-rice	7.65806	4.76776	6.59224	0	0
628	13	Chandpur	summer-rice	8.07536	4.82838	6.37284	0	1
629	13	Chandpur	summer-rice	8.47637	5.28704	6.19418	0	1
635	13	Chandpur	summer-rice	8.07091	5.25752	7.06987	0	1
638	13	Chandpur	summer-rice	7.744	5.29834	6.31689	0	1
681	13	Chandpur	summer-rice	6.19691	0	4.72108	0	0
683	13	Chandpur	summer-rice	4.89291	0	4.33964	0	0
686	13	Chandpur	summer-rice	6.50229	0	5.99147	0	0
687	13	Chandpur	summer-rice	6.73008	0	5.90022	0	0
692	13	Chandpur	summer-rice	6.0006	0	5.11786	0	0
702	15	Chittagong	summer-rice	7.29217	5.29834	6.13665	0	1
704	15	Chittagong	summer-rice	8.00637	5.99147	6.34564	0	1
705	15	Chittagong	summer-rice	8.00637	5.29834	5.93298	0	1
706	15	Chittagong	summer-rice	8.21693	5.2666	6.02979	0	1
708	15	Chittagong	summer-rice	8.13379	5.02088	6.23743	0	1
710	15	Chittagong	summer-rice	8.67134	5.29834	6.21461	0	1
711	15	Chittagong	summer-rice	7.6009	5.01068	6.42972	0	1
717	15	Chittagong	summer-rice	8.00637	4.60527	6.06423	0	1
721	15	Chittagong	summer-rice	7.73905	5.4037	6.49112	0	1
727.1	15	Chittagong	summer-rice	8.1399	5.83732	5.96248	0	1
730	15	Chittagong	summer-rice	8.18506	5.1073	6.55108	0	1
733	15	Chittagong	summer-rice	6.10925	4.09462	5.97889	0	1
749	15	Chittagong	summer-rice	7.22141	4.288	5.15727	0	1
755	15	Chittagong	summer-rice	7.75173	4.35069	5.66426	0	1
759	15	Chittagong	summer-rice	8.29405	5.99147	7.27932	0	1
768	15	Chittagong	summer-rice	8.05714	5.0515	5.86978	0	1
772	15	Chittagong	summer-rice	8.23343	4.54466	6.04863	0	1
781	15	Chittagong	summer-rice	8.1197	5.01068	6.15698	0	1
782	15	Chittagong	summer-rice	8.29405	4.94169	6.6995	0	1
783	15	Chittagong	summer-rice	8.00637	4.42299	6.28693	0	1
784	15	Chittagong	summer-rice	8.85	5.06878	6.08911	0	1
786	15	Chittagong	summer-rice	7.48312	5.02903	6.70863	0	1
787	15	Chittagong	summer-rice	8.1833	4.79114	6.26084	0	1
788	15	Chittagong	summer-rice	7.97897	4.66641	5.8821	0	1
789	15	Chittagong	summer-rice	7.98168	5.6791	6.86541	0	1
791	15	Chittagong	summer-rice	7.23929	4.45688	5.74874	0	1
792	15	Chittagong	summer-rice	7.92327	4.62468	5.99147	0	1
796	15	Chittagong	summer-rice	8.12265	4.87393	6.53702	0	1
803	15	Chittagong	summer-rice	8.22951	4.82838	6.50728	0	1
810	15	Chittagong	summer-rice	8.55641	4.31767	6.32794	0	1
811	15	Chittagong	summer-rice	8.00637	4.69078	6.46592	0	1
812	15	Chittagong	summer-rice	7.6009	5.02173	6.56995	0	1
818	15	Chittagong	summer-rice	8.60153	4.60527	6.27288	0	1
826	15	Chittagong	summer-rice	7.10013	5.09768	6.1508	0	1
829	15	Chittagong	summer-rice	8.16052	5.01068	6.72143	0	1
837	15	Chittagong	summer-rice	8.41921	4.60527	6.88755	0	1
838	15	Chittagong	summer-rice	6.94598	4.50998	5.26534	0	1
841	15	Chittagong	summer-rice	7.69934	4.58788	5.54869	0	1
843	15	Chittagong	summer-rice	7.96381	3.91242	5.88611	0	1
850	15	Chittagong	summer-rice	8.29405	5.07521	6.01616	1	0
851	15	Chittagong	summer-rice	8.00637	4.60527	5.54128	0	1
852	15	Chittagong	summer-rice	8.06043	4.19993	6.13485	0	1
855	15	Chittagong	summer-rice	8.17269	4.53118	5.8321	0	1
856	15	Chittagong	summer-rice	8.00637	4.84162	6.18758	0	1
860	15	Chittagong	summer-rice	7.8648	5.51345	6.05444	0	1
865	18	Chuadanga	summer-rice	8.19124	5.20189	6.16029	0	1
869	18	Chuadanga	summer-rice	8.35121	5.46085	6.85955	0	1
870	18	Chuadanga	summer-rice	8.24362	5.17182	6.30094	0	1
871	18	Chuadanga	summer-rice	7.93304	5.20304	7.01675	0	1
875	18	Chuadanga	summer-rice	8.17627	5.22139	6.35919	0	1
876	18	Chuadanga	summer-rice	8.27052	5.36578	6.81523	0	1
877	18	Chuadanga	summer-rice	8.20608	5.23311	6.38989	0	1
878	18	Chuadanga	summer-rice	8.19874	5.02073	6.25616	0	1
879	18	Chuadanga	summer-rice	8.03169	5.72911	6.8765	0	1
881	18	Chuadanga	summer-rice	8.53521	5.69364	6.93761	1	0
887	18	Chuadanga	summer-rice	8.29405	6.39693	7.21524	0	0
888	18	Chuadanga	summer-rice	8.29405	4.82838	6.16988	1	0
890	18	Chuadanga	summer-rice	8.07091	5.07521	6.52209	0	0
891	18	Chuadanga	summer-rice	8.29405	5.74461	6.81619	0	1
892	18	Chuadanga	summer-rice	8.36874	5.1442	6.57698	0	1
893	18	Chuadanga	summer-rice	8.63052	5.29834	6.70931	0	1
894	18	Chuadanga	summer-rice	8.48642	5.64485	7.45547	0	1
5721.1	18	Chuadanga	summer-rice	8.23689	5.27017	6.57461	0	1
5722	18	Chuadanga	summer-rice	8.37176	5.20304	6.51434	0	1
5723	18	Chuadanga	summer-rice	8.39941	5.20304	6.04074	0	1
5724	18	Chuadanga	summer-rice	8.19874	5.49071	6.45577	0	1
5726	18	Chuadanga	summer-rice	8.4628	4.99088	6.46331	1	0
5727	18	Chuadanga	summer-rice	8.12342	5.51492	6.15676	0.392157	0.607843
5730	18	Chuadanga	summer-rice	8.29405	5.17206	6.6632	0	1
5733	18	Chuadanga	summer-rice	8.09989	5.68399	6.55108	0	1
5734	18	Chuadanga	summer-rice	8.38106	5.20304	6.22065	0	1
5736	18	Chuadanga	summer-rice	8.26328	5.89616	6.27915	1	0
5738	18	Chuadanga	summer-rice	8.26936	5.49679	6.78324	0	1
5741	18	Chuadanga	summer-rice	8.47637	5.29834	6.85295	0	1
5743	18	Chuadanga	summer-rice	8.21401	5.72911	6.81091	0	1
5744	18	Chuadanga	summer-rice	8.19874	5.35718	6.614	0	1
5745.1	18	Chuadanga	summer-rice	8.76405	5.99147	7.12287	0	1
5746	18	Chuadanga	summer-rice	8.22506	6.17379	7.34386	0	1
5747	18	Chuadanga	summer-rice	8.27106	5.20304	6.5554	0	1
5748	18	Chuadanga	summer-rice	8.32304	5.17319	6.83455	1	0
5749	18	Chuadanga	summer-rice	8.29405	5.45249	6.76466	0	1
5750	18	Chuadanga	summer-rice	8.59975	6.4462	6.85423	1	0
5752	18	Chuadanga	summer-rice	8.18725	5.24524	6.51854	0	1
5753	18	Chuadanga	summer-rice	8.6042	5.89616	6.77162	1	0
5754	18	Chuadanga	summer-rice	8.29405	4.82838	6.74524	1	0
5755	18	Chuadanga	summer-rice	8.40988	5.22559	6.82361	0	1
5756	18	Chuadanga	summer-rice	8.37252	5.79269	6.76935	1	0
5757	18	Chuadanga	summer-rice	8.1237	5.89012	7.00853	1	0
5759	18	Chuadanga	summer-rice	8.54536	4.89291	7.02871	0	1
5760	18	Chuadanga	summer-rice	8.63889	6.15399	7.22728	1	0
903	19	Comilla	summer-rice	8.29405	4.60527	6.82075	0	1
906	19	Comilla	summer-rice	7.57493	4.85369	6.39693	0	1
907	19	Comilla	summer-rice	7.1371	3.97691	6.27915	0	1
915.1	19	Comilla	summer-rice	7.45632	4.05542	6.25235	0	1
919	19	Comilla	summer-rice	7.37776	4.19993	6.37446	0	1
921	19	Comilla	summer-rice	8.29405	4.60527	6.91771	0	1
925	19	Comilla	summer-rice	8.58173	4.71061	6.71201	0	1
927	19	Comilla	summer-rice	7.98389	4.60527	6.69291	0	0
932	19	Comilla	summer-rice	8.07091	5.29834	6.57925	0	1
937	19	Comilla	summer-rice	8.00637	5.01068	6.8024	0	1
984	19	Comilla	summer-rice	7.6009	5.29834	6.36303	0	0
986	19	Comilla	summer-rice	7.46114	4.87093	6.36752	0	1
988	19	Comilla	summer-rice	7.70626	4.71061	6.35919	0	1
992	19	Comilla	summer-rice	7.37776	4.60527	5.94018	0	1
993	19	Comilla	summer-rice	7.40675	5.57863	6.63177	0	1
999	19	Comilla	summer-rice	7.37776	4.89291	6.48209	0	1
1000	19	Comilla	summer-rice	7.49554	4.70056	6.76849	0	1
1009	19	Comilla	summer-rice	5.29834	0	5.68132	0	0
1013	19	Comilla	summer-rice	6.97229	0	5.15525	0	0
1017	19	Comilla	summer-rice	6.70523	0	5.93137	0	0
1022	19	Comilla	summer-rice	8.07091	4.60527	6.42972	0	1
1025	19	Comilla	summer-rice	8.18869	4.60527	6.65286	0	1
1026	19	Comilla	summer-rice	7.6009	4.82838	6.39693	0	1
1027	19	Comilla	summer-rice	8.35859	5.07521	6.56056	0	1
1029	19	Comilla	summer-rice	8.64125	4.79383	6.32524	0	1
1030	19	Comilla	summer-rice	8.16889	4.86306	6.37713	0	1
1032	19	Comilla	summer-rice	8.1399	4.96189	6.91724	0	1
1037	19	Comilla	summer-rice	8.00637	4.31767	6.58617	0	1
1038	19	Comilla	summer-rice	7.88858	4.19993	5.85794	0	1
1039	19	Comilla	summer-rice	7.6009	5.52148	6.74524	0	1
1042	19	Comilla	summer-rice	8.05766	0	6.58799	0	1
1044	19	Comilla	summer-rice	8.12975	0	5.9762	0	1
1045	19	Comilla	summer-rice	7.88858	4.19993	6.46839	0	1
1049	19	Comilla	summer-rice	7.6009	5.11603	5.99147	0	1
1051	19	Comilla	summer-rice	7.70626	4.60527	6.37824	0	1
1052	19	Comilla	summer-rice	7.88858	5.20432	6.14562	0	1
1053	19	Comilla	summer-rice	8.11173	5.11603	5.99147	0	1
1054	19	Comilla	summer-rice	7.88858	4.64163	5.95373	0	1
1056	19	Comilla	summer-rice	7.22361	4.73878	6.19732	0	1
1059	19	Comilla	summer-rice	7.6009	3.50746	5.82568	0	1
1063	19	Comilla	summer-rice	6.98572	5.08863	5.8921	0	1
1066	19	Comilla	summer-rice	7.37776	4.89291	6.39693	0	1
1081	19	Comilla	summer-rice	7.19544	0	5.61071	0	0
1082	19	Comilla	summer-rice	6.07485	0	5.69652	0	0
1083	19	Comilla	summer-rice	6.97229	4.19993	5.82895	0	0
1087	19	Comilla	summer-rice	7.37111	0	5.66554	0	0
1088	19	Comilla	summer-rice	6.99477	0	5.94495	0	0
1089	19	Comilla	summer-rice	6.68461	0	6.31194	0	0
1091	19	Comilla	summer-rice	7.21869	0	6.0841	0	0
1093.1	19	Comilla	summer-rice	7.09008	0	4.73041	0	0
1093.2	19	Comilla	summer-rice	6.68461	0	4.4622	0	0
1094	19	Comilla	summer-rice	7.18734	0	5.89414	0	0
1095	19	Comilla	summer-rice	7.12645	0	5.6188	0	0
1097	19	Comilla	summer-rice	7.37206	0	6.41569	0	0
1099	19	Comilla	summer-rice	7.06332	4.11745	6.21263	0	0
1101	22	Cox's Baza	summer-rice	8.4482	4.75939	5.77869	0	1
1114	22	Cox's Baza	summer-rice	7.82405	5.32303	6.27288	0	1
1119	22	Cox's Baza	summer-rice	8.43381	5.29834	6.30992	0	1
1124	22	Cox's Baza	summer-rice	7.91936	4.60527	8.61523	0	1
1143	22	Cox's Baza	summer-rice	7.37776	4.78756	6.37945	0	1
1155	22	Cox's Baza	summer-rice	8.51719	5.29834	6.24417	0	1
1183	26	Dhaka	summer-rice	8.62255	4.93373	6.23659	0	1
1184	26	Dhaka	summer-rice	8.42878	5.036	6.48287	0	1
1185	26	Dhaka	summer-rice	8.29405	5.13671	7.06233	0	1
1186	26	Dhaka	summer-rice	8.24365	5.75339	6.52409	0	1
1189	26	Dhaka	summer-rice	8.18869	5.58601	6.43775	0	1
1192	26	Dhaka	summer-rice	8.34534	4.99298	6.48102	0	1
1194	26	Dhaka	summer-rice	8.17145	4.85369	6.69418	0	1
1199	26	Dhaka	summer-rice	8.106	5.29834	6.7864	0	1
1200	26	Dhaka	summer-rice	8.48409	5.29834	6.90776	0	1
1202	26	Dhaka	summer-rice	7.6009	4.94169	6.09433	0	1
1203	26	Dhaka	summer-rice	8.00637	4.25315	5.99537	0	1
1204	26	Dhaka	summer-rice	8.29405	4.64448	6.27665	0	1
1206	26	Dhaka	summer-rice	6.65992	4.58058	5.36896	0	0
1208	26	Dhaka	summer-rice	8.50762	4.65178	6.61902	0	1
1212	26	Dhaka	summer-rice	7.73443	4.96189	6.87877	0	1
1213	26	Dhaka	summer-rice	7.78322	4.93212	6.5903	1	0
1215	26	Dhaka	summer-rice	7.95758	4.67425	6.43202	0	1
1222	26	Dhaka	summer-rice	6.82075	4.42299	5.70379	0	0
1224	26	Dhaka	summer-rice	7.07085	3.94057	5.1103	0	0
1227	26	Dhaka	summer-rice	7.09754	4.24387	6.26501	0	0
1239	26	Dhaka	summer-rice	7.05769	3.62372	5.39329	0	0
1240	26	Dhaka	summer-rice	7.74548	4.13097	5.8224	0	0
1241	27	Dinajpur	summer-rice	8.38106	4.54919	5.98234	0	0.757576
1242	27	Dinajpur	summer-rice	8.28495	4.59947	6.23029	0	1
1244	27	Dinajpur	summer-rice	8.13251	5.17503	5.60109	0	1
1245	27	Dinajpur	summer-rice	8.26003	4.84236	5.59739	0	1
1246.1	27	Dinajpur	summer-rice	8.55356	5.36114	5.20118	0	1
1247	27	Dinajpur	summer-rice	8.24727	3.88956	6.31525	0	1
1250	27	Dinajpur	summer-rice	8.22841	4.16051	5.82341	0	1
1251	27	Dinajpur	summer-rice	8.18869	4.57629	6.13123	0	1
1253	27	Dinajpur	summer-rice	8.70689	4.97294	6.14562	0	1
1254	27	Dinajpur	summer-rice	8.13153	5.06474	5.50467	0	1
1256	27	Dinajpur	summer-rice	8.13273	4.80776	5.76322	0	1
1257	27	Dinajpur	summer-rice	8.43231	4.60527	5.96968	0	1
1259	27	Dinajpur	summer-rice	8.42719	4.5753	6.22218	0	1
1260	27	Dinajpur	summer-rice	8.33753	5.04704	5.84837	0	1
1264	27	Dinajpur	summer-rice	7.6009	3.73028	6.13665	0	1
1267	27	Dinajpur	summer-rice	7.6009	3.91242	5.99147	0	1
1268	27	Dinajpur	summer-rice	7.82405	3.73028	5.85794	0	1
1270	27	Dinajpur	summer-rice	7.90869	4.20499	6.36426	0	1
1271	27	Dinajpur	summer-rice	7.9782	4.82838	6.25143	0	1
1273	27	Dinajpur	summer-rice	7.37776	5.11603	6.44042	0	1
1274.1	27	Dinajpur	summer-rice	8.10299	4.93546	6.72195	0	1
1274.2	27	Dinajpur	summer-rice	7.64346	5.02507	6.12364	0	1
1275	27	Dinajpur	summer-rice	8.69951	5.70379	7.09008	0	1
1276.1	27	Dinajpur	summer-rice	6.98186	4.81288	6.68461	0	1
1278	27	Dinajpur	summer-rice	7.6009	5.11603	6.63332	0	1
1279	27	Dinajpur	summer-rice	7.82353	4.86659	6.51134	0	1
1280	27	Dinajpur	summer-rice	7.82405	4.25987	6.31705	0	1
1281	27	Dinajpur	summer-rice	8.12121	4.81881	6.29685	0	1
1282	27	Dinajpur	summer-rice	7.86327	4.42299	6.52209	0	1
1284	27	Dinajpur	summer-rice	7.28539	4.48014	5.48066	0	1
1285	27	Dinajpur	summer-rice	8.33123	4.85823	6.20853	0	1
1287	27	Dinajpur	summer-rice	8.30588	4.67425	6.46221	0	1
1288	27	Dinajpur	summer-rice	7.99968	3.97691	5.77249	0	1
1289	27	Dinajpur	summer-rice	8.34284	4.12398	6.13863	0	1
1290	27	Dinajpur	summer-rice	7.93737	5.22935	6.44042	0	1
1291	27	Dinajpur	summer-rice	8.13558	4.73446	6.08991	0	1
1292	27	Dinajpur	summer-rice	7.75505	5.33916	5.60152	0	1
1293	27	Dinajpur	summer-rice	8.22951	5.31385	6.26934	0	1
1295	27	Dinajpur	summer-rice	7.94921	4.64608	6.1276	0	1
1296	27	Dinajpur	summer-rice	7.79014	4.42299	5.92693	0	1
1297	27	Dinajpur	summer-rice	7.81788	4.66166	6.20845	0	1
1298.1	27	Dinajpur	summer-rice	7.74095	4.2289	5.86074	0	1
1298.2	27	Dinajpur	summer-rice	7.82405	3.80489	6.10698	0	1
1299	27	Dinajpur	summer-rice	7.73096	4.01771	5.54346	0	1
1300	27	Dinajpur	summer-rice	7.82405	4.48751	6.18071	0	1
1303.1	27	Dinajpur	summer-rice	7.86917	4.90248	6.23743	0	1
1303.2	27	Dinajpur	summer-rice	7.80157	5.02903	6.39693	0	1
1304	27	Dinajpur	summer-rice	8.19425	5.26925	6.19799	0	1
1305	27	Dinajpur	summer-rice	8.4482	4.89291	6.27288	0	1
1306	27	Dinajpur	summer-rice	8.22717	5.07977	6.46792	0	1
1307.1	27	Dinajpur	summer-rice	8.19583	4.85007	6.39478	0	1
1307.2	27	Dinajpur	summer-rice	8.70825	5.28064	6.60713	0	1
1307.3	27	Dinajpur	summer-rice	8.18653	4.94031	6.54273	0	1
1308	27	Dinajpur	summer-rice	8.12975	4.79761	6.03592	0	1
1310	27	Dinajpur	summer-rice	8.47637	4.92108	6.40641	0	1
1311	27	Dinajpur	summer-rice	8.29405	5.01068	6.42972	0	1
1313	27	Dinajpur	summer-rice	8.3296	4.84481	6.91875	0	1
1314	27	Dinajpur	summer-rice	8.29405	4.60527	6.64639	0	1
1319	27	Dinajpur	summer-rice	8.19874	5.20304	6.99477	0	1
1323	27	Dinajpur	summer-rice	8.29405	4.98821	6.29157	0	1
1327	27	Dinajpur	summer-rice	8.23998	5.24428	6.01745	0	1
1328	27	Dinajpur	summer-rice	8.29405	5.23381	5.47019	0	1
1329	27	Dinajpur	summer-rice	7.9756	5.13405	6.76884	0	1
1334	27	Dinajpur	summer-rice	8.29405	4.60527	5.88611	0	1
1336	27	Dinajpur	summer-rice	8.21213	4.54586	6.053	0	1
1339	27	Dinajpur	summer-rice	8.29405	4.60527	6.20119	0	1
1340	27	Dinajpur	summer-rice	8.36304	4.96189	5.655	0	1
1341	29	Faridpur	summer-rice	7.82405	4.82838	6.16332	0	1
1343	29	Faridpur	summer-rice	8.22951	5.01068	6.62007	0	1
1346	29	Faridpur	summer-rice	6.92881	0	5.39943	0	0
1347	29	Faridpur	summer-rice	7.91676	4.78756	6.83211	0	1
1348	29	Faridpur	summer-rice	6.8572	5.1628	6.71581	0	0.43662
1356	29	Faridpur	summer-rice	6.50229	4.19993	6.1276	0	0
1359	29	Faridpur	summer-rice	8.07091	4.60527	5.52148	0	1
1360.1	29	Faridpur	summer-rice	7.83857	4.917	6.88306	0	1
1373	29	Faridpur	summer-rice	7.22422	4.76044	6.06532	0	1
1384	29	Faridpur	summer-rice	8.26449	4.75801	6.58248	0	1
1385	29	Faridpur	summer-rice	8.00637	5.50225	6.82851	0	1
1386	29	Faridpur	summer-rice	7.49896	5.06636	7.0952	0	1
1387	29	Faridpur	summer-rice	7.89815	4.05542	6.63534	0	1
1388	29	Faridpur	summer-rice	8.09989	5.05541	6.50523	0	1
1389	29	Faridpur	summer-rice	7.69307	4.89118	6.08364	0	1
1390	29	Faridpur	summer-rice	8.29405	5.47269	6.50229	0	1
1392	29	Faridpur	summer-rice	8.73743	4.99608	6.5976	0	1
1393.1	29	Faridpur	summer-rice	8.29405	3.93438	5.82895	0	1
1393.2	29	Faridpur	summer-rice	8.29405	3.93438	5.85476	0	1
1393.3	29	Faridpur	summer-rice	8.29405	3.93438	5.85476	0	1
1394	29	Faridpur	summer-rice	8.1399	5.5597	6.84616	0	1
1395	29	Faridpur	summer-rice	8.07091	5.01068	6.86171	0	1
1398	29	Faridpur	summer-rice	7.76863	4.93546	6.68895	0	1
1399	29	Faridpur	summer-rice	8.31937	4.63058	6.55108	0	1
1400	29	Faridpur	summer-rice	8.29405	5.58601	6.38576	0	1
1423	29	Faridpur	summer-rice	7.37776	2.99822	6.32794	0	0
1425	29	Faridpur	summer-rice	7.02554	4.82838	4.96812	0	0
1427	29	Faridpur	summer-rice	6.79653	4.22589	6.01102	0	0
1437	29	Faridpur	summer-rice	7.21954	4.58058	5.71189	0	0
5782	29	Faridpur	summer-rice	8.37957	4.62297	6.47422	0	1
5785	29	Faridpur	summer-rice	8.08641	4.17462	6.66886	1	0
5786	29	Faridpur	summer-rice	7.75089	4.46917	6.36616	0	1
5789	29	Faridpur	summer-rice	7.64012	4.964	6.44489	0	0.789474
5793	29	Faridpur	summer-rice	8.00903	5.124	6.37537	0	0.936
5794	29	Faridpur	summer-rice	7.66927	4.91852	6.40632	0	1
5796	29	Faridpur	summer-rice	8.24276	4.94303	6.64043	0	1
5797	29	Faridpur	summer-rice	8.29405	5.44352	6.43274	0	1
5802	29	Faridpur	summer-rice	7.96655	5.20394	6.93442	0	1
5804	29	Faridpur	summer-rice	8.11599	5.16343	7.03006	0	1
5807	29	Faridpur	summer-rice	7.77858	3.79475	6.58233	0	1
5812	29	Faridpur	summer-rice	7.85579	4.79559	6.48685	0	1
5813	29	Faridpur	summer-rice	7.84603	5.11603	6.63478	0	1
5814	29	Faridpur	summer-rice	7.80854	5.036	6.34429	0	1
5816	29	Faridpur	summer-rice	8.30844	4.97628	7.00438	0	1
5817	29	Faridpur	summer-rice	8.21401	5.08478	6.65534	0	1
5819	29	Faridpur	summer-rice	8.07091	4.60527	6.74524	0	1
5821	29	Faridpur	summer-rice	7.43385	5.31361	6.21768	0	1
5822	29	Faridpur	summer-rice	7.19544	4.36692	5.92895	0	1
5824	29	Faridpur	summer-rice	7.75245	4.81741	6.15467	0	0.818182
5827	29	Faridpur	summer-rice	7.33854	4.67936	5.036	0	0
5828	29	Faridpur	summer-rice	8.05363	4.76913	5.47378	0	0.369863
5829	29	Faridpur	summer-rice	7.54657	5.42463	5.72598	0	0
5830	29	Faridpur	summer-rice	7.72153	4.72588	5.85427	0	1
5833.1	29	Faridpur	summer-rice	7.05234	4.85901	5.58601	0	1
5834	29	Faridpur	summer-rice	7.66544	4.19993	6.17379	0	0
5837	29	Faridpur	summer-rice	7.9483	4.78756	5.37245	0	0.307692
5839	29	Faridpur	summer-rice	8.17145	5.15377	6.37751	0	0
1442	30	Feni	summer-rice	7.33264	4.48014	6.06925	0	0.470588
1444	30	Feni	summer-rice	7.07327	4.68749	6.11242	0	1
1446	30	Feni	summer-rice	6.05268	5.1167	6.17046	0	0
1448	30	Feni	summer-rice	7.78322	5.07521	6.57925	0	1
1449	30	Feni	summer-rice	7.5502	4.72178	6.10299	0	0.966292
1454	30	Feni	summer-rice	7.36729	4.42299	5.93205	0	0.74359
1460	30	Feni	summer-rice	6.99477	4.50998	5.80185	0	1
1483	30	Feni	summer-rice	7.88347	4.56361	5.80711	0	0.908163
1486	30	Feni	summer-rice	8.11173	5.61341	5.83113	0	1
1488	30	Feni	summer-rice	6.27915	5.29834	5.6348	0	1
1492	30	Feni	summer-rice	6.85897	4.77959	5.43187	0	1
1495	30	Feni	summer-rice	7.78322	5.48066	5.76833	0	1
1497	30	Feni	summer-rice	8.00637	5.58601	6.46147	0	1
1502	32	Gaibandha	summer-rice	7.1309	4.82838	6.2393	0	1
1506	32	Gaibandha	summer-rice	7.10013	5.09768	7.00031	0	1
1508	32	Gaibandha	summer-rice	0	4.50998	6.03108	0	1
1513	32	Gaibandha	summer-rice	6.32794	5.70379	5.57596	0	1
1514	32	Gaibandha	summer-rice	6.87094	5.197	6.05563	0	1
1515	32	Gaibandha	summer-rice	7.37776	5.07521	6.65415	0	1
1516	32	Gaibandha	summer-rice	7.10013	4.79761	6.0645	0	1
1522	32	Gaibandha	summer-rice	7.6009	4.2487	6.57925	0	1
1524	32	Gaibandha	summer-rice	8.07091	4.87852	6.61051	0	1
1525	32	Gaibandha	summer-rice	7.93405	4.83302	6.61229	0	1
1526	32	Gaibandha	summer-rice	8.08641	5.41612	6.05209	0	1
1528	32	Gaibandha	summer-rice	8.23395	5.45249	6.55108	0	1
1529	32	Gaibandha	summer-rice	7.7857	5.65302	6.289	0	1
1530	32	Gaibandha	summer-rice	8.06612	5.25273	6.58419	0	1
1531	32	Gaibandha	summer-rice	8.19874	5.20304	6.85167	0	1
1532	32	Gaibandha	summer-rice	7.94718	5.37573	6.57541	0	1
1534	32	Gaibandha	summer-rice	7.78322	5.29834	6.04026	0	1
1535	32	Gaibandha	summer-rice	8.07699	5.31046	6.30325	0	1
1537	32	Gaibandha	summer-rice	8.07091	4.78756	6.04026	0	1
1540	32	Gaibandha	summer-rice	8.0122	5.38242	6.75653	0	1
1543	32	Gaibandha	summer-rice	7.73443	4.77959	6.88852	0	1
1544	32	Gaibandha	summer-rice	7.9326	5.45249	6.26657	0	1
1548	32	Gaibandha	summer-rice	7.84956	4.75185	6.43603	0	1
1549	32	Gaibandha	summer-rice	8.07863	5.07327	7.21044	0	0.922481
1550	32	Gaibandha	summer-rice	7.80854	4.60527	6.19911	0	1
1551	32	Gaibandha	summer-rice	7.61171	5.12037	6.6316	0	1
1552	32	Gaibandha	summer-rice	7.40419	4.30167	6.32282	0	1
1553	32	Gaibandha	summer-rice	7.93947	4.68981	6.44479	0	1
1556	32	Gaibandha	summer-rice	8.29405	4.38218	6.36303	0	1
1557	32	Gaibandha	summer-rice	8.18869	4.82838	6.451	0	1
1558	32	Gaibandha	summer-rice	8.07091	4.19993	6.70114	0	1
1559	32	Gaibandha	summer-rice	7.64969	5.29834	6.69084	0	1
1561	32	Gaibandha	summer-rice	7.9756	4.79761	6.40698	0	1
1563	32	Gaibandha	summer-rice	8.09153	4.70056	6.65501	0	1
1566	32	Gaibandha	summer-rice	8.07091	4.38218	6.29895	0	1
1570	32	Gaibandha	summer-rice	8.31937	4.49708	6.73157	0	1
1571	32	Gaibandha	summer-rice	8.16889	4.76776	6.49046	0	1
1573	32	Gaibandha	summer-rice	7.66544	5.48066	6.30384	0	1
1577	32	Gaibandha	summer-rice	7.79327	4.50998	6.69965	0	1
1578	32	Gaibandha	summer-rice	7.97603	4.32909	6.10541	0	1
1580	32	Gaibandha	summer-rice	8.01642	4.36692	6.85806	0	1
1582	32	Gaibandha	summer-rice	0	0	5.99147	0	1
1583	32	Gaibandha	summer-rice	7.14137	4.43346	6.949	0	1
1584	32	Gaibandha	summer-rice	0	0	2.90343	0	1
1586	32	Gaibandha	summer-rice	0	0	4.96189	0	1
1588	32	Gaibandha	summer-rice	0	4.19993	6.37446	0	1
1589	32	Gaibandha	summer-rice	7.37776	4.78756	6.13123	0	1
1590	32	Gaibandha	summer-rice	0	4.13542	2.53207	0	1
1591	32	Gaibandha	summer-rice	0	5.11603	6.10925	0	1
1596	32	Gaibandha	summer-rice	0	4.47177	5.92693	0	1
1597	32	Gaibandha	summer-rice	8.04274	5.18057	7.37776	0	1
1600.1	32	Gaibandha	summer-rice	0	4.82838	5.80915	0	1
1600.2	32	Gaibandha	summer-rice	0	0	6.00421	0	1
1640	33	Gazipur	summer-rice	7.63265	4.57249	6.09844	0	0
1641	33	Gazipur	summer-rice	7.71951	3.65181	6.48887	0	1
1642	33	Gazipur	summer-rice	7.88194	4.73546	5.98483	0	1
1648	33	Gazipur	summer-rice	8.1399	4.73878	6.60278	0	1
1652	33	Gazipur	summer-rice	7.92859	4.80776	5.36733	0	1
1655	33	Gazipur	summer-rice	7.73443	5.11603	5.79476	0	1
1657	33	Gazipur	summer-rice	8.03812	5.26555	6.28317	0	1
1665	33	Gazipur	summer-rice	7.73443	4.04586	6.04704	0	1
1669	33	Gazipur	summer-rice	8.1399	4.73878	6.22031	0	1
1675	33	Gazipur	summer-rice	8.23546	4.58058	6.26688	0	1
1676	33	Gazipur	summer-rice	8.25149	4.01771	5.80915	0	1
1677	33	Gazipur	summer-rice	8.03169	4.56606	6.3029	0	1
1684	35	Gopalganj	summer-rice	6.45973	0	5.02903	0	0
1685	35	Gopalganj	summer-rice	7.1154	0	4.93064	0	0
1687	35	Gopalganj	summer-rice	7.33854	0	5.99147	0	0
1690	35	Gopalganj	summer-rice	7.52086	0	5.45797	0	0
1693	35	Gopalganj	summer-rice	6.78997	0	5.10261	0	0
1695	35	Gopalganj	summer-rice	7.67501	0	5.93205	0	1
1700	35	Gopalganj	summer-rice	6.97229	0	5.62523	0	0
1704	35	Gopalganj	summer-rice	6.50229	0	5.21134	0	0
1721	35	Gopalganj	summer-rice	7.27391	4.97137	5.92466	0	0
1723	35	Gopalganj	summer-rice	7.0985	4.08492	5.89253	0	0
1725	35	Gopalganj	summer-rice	7.66544	4.89291	6.61562	0	0
1727	35	Gopalganj	summer-rice	7.1154	4.74835	6.49457	0	0
1730	35	Gopalganj	summer-rice	6.90776	4.51828	6.29157	0	0
1731	35	Gopalganj	summer-rice	8.45657	5.46085	7.31713	0	1
1736	35	Gopalganj	summer-rice	7.73443	4.96189	6.32282	0	0
1738	35	Gopalganj	summer-rice	7.51752	5.01068	5.64192	0	0
1739.1	35	Gopalganj	summer-rice	6.16736	4.34297	6.25973	0	0
1764	36	Habiganj	summer-rice	8.07091	4.38218	6.42325	0	1
1774	36	Habiganj	summer-rice	7.68606	4.35402	5.6851	0	1
1775.1	36	Habiganj	summer-rice	7.82405	5.01068	6.88244	0	1
1775.2	36	Habiganj	summer-rice	7.82405	5.01068	6.90776	0	1
1775.3	36	Habiganj	summer-rice	7.82405	5.01068	6.90776	0	1
1777	36	Habiganj	summer-rice	7.53636	4.35847	6.35979	0	1
1805	36	Habiganj	summer-rice	8.24604	4.13542	6.11617	0	1
1810	36	Habiganj	summer-rice	7.9291	4.87349	6.56201	0	1
1811	36	Habiganj	summer-rice	7.80157	4.42299	5.95613	0	1
1812	36	Habiganj	summer-rice	7.99395	5.13801	6.30655	0	1
1813	36	Habiganj	summer-rice	7.95009	4.64906	6.36663	0	1
1814	36	Habiganj	summer-rice	7.75853	4.98599	6.16972	0	1
1815	36	Habiganj	summer-rice	8.09338	4.71061	5.87936	0	1
1820	36	Habiganj	summer-rice	8.04274	4.93373	5.84194	0	1
1821	36	Habiganj	summer-rice	7.72496	4.7293	5.98674	0	1
1822	36	Habiganj	summer-rice	8.0354	5.12067	6.13224	0	1
1823	36	Habiganj	summer-rice	8.00637	4.98251	5.79022	0	1
1824	36	Habiganj	summer-rice	7.78322	4.09462	6.19441	0	1
1828	36	Habiganj	summer-rice	8.29405	5.21134	6.02426	0	1
1829	36	Habiganj	summer-rice	7.64107	5.17646	6.35223	0	1
1830	36	Habiganj	summer-rice	8.04027	4.12851	5.72652	0	1
1834	36	Habiganj	summer-rice	8.21401	4.34297	6.01679	0	1
1835	36	Habiganj	summer-rice	8.2839	4.44101	5.70042	0	1
1836	36	Habiganj	summer-rice	8.22951	5.33916	5.65396	0	1
1837	36	Habiganj	summer-rice	8.29405	6.77739	5.97748	0	1
1838	36	Habiganj	summer-rice	8.10055	5.46823	5.57203	0	1
1839	36	Habiganj	summer-rice	8.11173	4.39223	5.94495	0	1
1840	36	Habiganj	summer-rice	8.05289	4.31144	5.96949	0	1
1843.1	36	Habiganj	summer-rice	7.79359	3.91242	5.88611	0	0
1845	36	Habiganj	summer-rice	7.85579	0	6.15022	0	1
1852	36	Habiganj	summer-rice	8.19251	4.19301	5.40611	0	1
1853	36	Habiganj	summer-rice	7.82405	4.42299	6.57461	0	1
[truncated: 5,145 more rows]

## Sheet: Yield_CoefEst
crop_type	Dependent	Parameter	Estimate	StdErr	tValue	Probt
spring-nrice	ihs_yiel	ihs_urea	0.0788779	0.0258337	3.05	0.0024
spring-nrice	ihs_yiel	ihs_labor	0.559467	0.0603635	9.27	<.0001
spring-nrice	ihs_yiel	hybrid	0.113605	0.211603	0.54	0.5915
spring-nrice	ihs_yiel	hyv	-0.0013829	0.101965	-0.01	0.9892
spring-rice	ihs_yiel	ihs_urea	0.1099	0.0470778	2.33	0.0203
spring-rice	ihs_yiel	ihs_labor	0.570747	0.115686	4.93	<.0001
spring-rice	ihs_yiel	hybrid	0.409421	0.339175	1.21	0.2284
spring-rice	ihs_yiel	hyv	0.171097	0.15997	1.07	0.2858
summer-nrice	ihs_yiel	ihs_urea	0.109474	0.0474673	2.31	0.022
summer-nrice	ihs_yiel	ihs_labor	0.614779	0.0896732	6.86	<.0001
summer-nrice	ihs_yiel	hybrid	-0.615724	0.301355	-2.04	0.0422
summer-nrice	ihs_yiel	hyv	0.404479	0.199633	2.03	0.0439
summer-rice	ihs_yiel	ihs_urea	0.119899	0.0269928	4.44	<.0001
summer-rice	ihs_yiel	ihs_labor	0.754612	0.0564912	13.36	<.0001
summer-rice	ihs_yiel	hybrid	0.699621	0.188563	3.71	0.0002
summer-rice	ihs_yiel	hyv	0.492487	0.0993553	4.96	<.0001
winter-nrice	ihs_yiel	ihs_urea	0.117629	0.0149154	7.89	<.0001
winter-nrice	ihs_yiel	ihs_labor	0.456882	0.0240558	18.99	<.0001
winter-nrice	ihs_yiel	hybrid	0.327905	0.090302	3.63	0.0003
winter-nrice	ihs_yiel	hyv	0.131119	0.0557994	2.35	0.0189
winter-rice	ihs_yiel	ihs_urea	0.0448873	0.0141869	3.16	0.0016
winter-rice	ihs_yiel	ihs_labor	0.101794	0.0225984	4.5	<.0001
winter-rice	ihs_yiel	hybrid	0.176492	0.0310403	5.69	<.0001
winter-rice	ihs_yiel	hyv	0

## Sheet: Yield_FitStat
crop_type	Dependent	RSquare	CV	RootMSE	DepMean
spring-nrice	ihs_yiel	0.286942	12.0603	0.984874	8.16624
spring-rice	ihs_yiel	0.529833	12.1577	0.92309	7.59262
summer-nrice	ihs_yiel	0.46419	14.1952	1.19086	8.38919
summer-rice	ihs_yiel	0.354356	16.4456	1.24985	7.59991
winter-nrice	ihs_yiel	0.481609	9.08212	0.740257	8.1507
winter-rice	ihs_yiel	0.135804	4.46719	0.375195	8.39889
